# Supplementary material for: Crystal structure of 2-chloro-5-(3-hy­droxy-3-methyl­but-1-yn-1-yl)pyrimidine
Source: Acta Crystallogr E Crystallogr Commun. 2017 Jul 13;73(Pt 8):1172–4. doi: 10.1107/S2056989017010027 (PMC5598842; doi:10.1107/S2056989017010027)
Supplement: Supplementary file 1 [file e-73-01172-sup1.cif]

##############################################################################
#                                                                            #
# This CIF contains the data in a paper accepted for publication in          #
# Acta Crystallographica Section E. It conforms to the requirements of       #
# Notes for Authors for Acta Crystallographica Section E, and has been       #
# peer reviewed under the auspices of the IUCr Commission on Journals.       #
#                                                                            #
# Full details of the Crystallographic Information File format               #
# are given in the paper "The Crystallographic Information File (CIF):       #
# a New Standard Archive File for Crystallography" by S. R. Hall, F. H.      #
# Allen and I. D. Brown [Acta Cryst. (1991), A47, 655-685].                  #
#                                                                            #
# The current version of the core CIF dictionary is obtainable from          #
# ftp://ftp.iucr.org/pub/cif_core.dic.                                       #
#                                                                            #
# Software is freely available for graphical display of the structure(s)     #
# in this CIF. For information consult the CIF software page                 #
# http://www.iucr.org/resources/cif/software.                                #
#                                                                            #
# This file may be used for bona fide research purposes within the           #
# scientific community so long as proper attribution is given to the journal # 
# article from which it was obtained.                                        #
#                                                                            #
##############################################################################
data_I
_database_code_depnum_ccdc_archive 'CCDC 1560599'
_audit_creation_method     SHELXL-2013
_journal_date_recd_electronic     2017-06-30
_journal_date_accepted     2017-07-06
_journal_name_full     'Acta Crystallographica, Section E'
_journal_year     2017
_journal_volume     73
_journal_issue      8
_journal_page_first     1172
_journal_page_last     1174
_journal_paper_category     GO
_journal_paper_doi     10.1107/S2056989017010027
_journal_coeditor_code     ZQ2237
_publ_contact_author_name     'Edwin Weber'
_publ_contact_author_address
;
Institut f\"ur Organische Chemie
TU Bergakademie Freiberg
Leipziger Strasse 29
D-09596 Freiberg/Sachsen
Germany
;
_publ_contact_author_email     edwin.weber@chemie.tu-freiberg.de
_publ_contact_author_fax     ?
_publ_contact_author_phone     ?
_publ_section_title
;
Crystal structure of 2-chloro-5-(3-hydroxy-3-methylbut-1-yn-1-yl)pyrimidine
;
loop_
    _publ_author_name
    _publ_author_footnote
    _publ_author_address
    'H\"ubscher, J\"org' .
;
Institut f\"ur Organische Chemie
TU Bergakademie Freiberg
Leipziger Strasse 29
D-09596 Freiberg/Sachsen
Germany
;
    'Seichter, Wilhelm' .
;
Institut f\"ur Organische Chemie
TU Bergakademie Freiberg
Leipziger Strasse 29
D-09596 Freiberg/Sachsen
Germany
;
    'Weber, Edwin' .
;
Institut f\"ur Organische Chemie
TU Bergakademie Freiberg
Leipziger Strasse 29
D-09596 Freiberg/Sachsen
Germany
;
_publ_section_synopsis
;
The ethynylpyrimidine moiety displays an almost planar geometry. In the crystal,
molecules are linked by O---H...N and C---H~pyrimidine~...O hydrogen bonds,
forming a three-dimensional supramolecular architecture.
;
_chemical_name_systematic
;
2-Chloro-5-(3-hydroxy-3-methylbut-1-yn-1-yl)pyrimidine
;
_chemical_name_common     ?
_chemical_formula_moiety     'C9 H9 Cl N2 O'
_chemical_formula_sum     'C9 H9 Cl N2 O'
_chemical_formula_iupac     'C9 H9 Cl N2 O'
_chemical_formula_weight     196.63
_chemical_melting_point     ?
_shelx_space_group_comment
;
The symmetry employed for this shelxl refinement is uniquely defined
by the following loop, which should always be used as a source of
symmetry information in preference to the above space-group names.
They are only intended as comments.
;
_space_group_crystal_system     monoclinic
_space_group_name_H-M_alt     'P 21/n'
_space_group_name_Hall     '-P 2yn'
loop_
    _space_group_symop_operation_xyz
    'x, y, z'
    '-x+1/2, y+1/2, -z+1/2'
    '-x, -y, -z'
    'x-1/2, -y-1/2, z-1/2'
_cell_length_a     7.5555(3)
_cell_length_b     13.0278(7)
_cell_length_c     9.7397(5)
_cell_angle_alpha     90
_cell_angle_beta     91.767(2)
_cell_angle_gamma     90
_cell_volume     958.24(8)
_cell_formula_units_Z     4
_cell_measurement_reflns_used     5586
_cell_measurement_theta_min     2.61
_cell_measurement_theta_max     29.23
_cell_measurement_temperature     153(2)
_exptl_crystal_description     block
_exptl_crystal_colour     colourless
_exptl_crystal_size_max     0.600
_exptl_crystal_size_mid     0.600
_exptl_crystal_size_min     0.200
_exptl_crystal_density_diffrn     1.363
_exptl_crystal_density_meas     ?
_exptl_crystal_density_method     ?
_exptl_crystal_F_000     408
_exptl_absorpt_coefficient_mu     0.358
_exptl_absorpt_correction_type     multi-scan
_exptl_absorpt_process_details
;
(SADABS; Bruker, 2008)
;
_shelx_estimated_absorpt_T_min     0.814
_shelx_estimated_absorpt_T_max     0.932
_exptl_absorpt_correction_T_min     0.8136
_exptl_absorpt_correction_T_max     0.9318
_exptl_special_details
;
The melting point was measured using a microscope heating stage (Thermovar,
Reichert--Jung). The NMR spectra were obtained on a Bruker Avance 500.1 (^1^H)
and 125.8 MHz (^13^C) with TMS as internal standard (\d in ppm). The IR
spectrum was determined on a Nicolet FT--IR 510 spectrometer as KBr pellet
(wavenumber is given in cm^-1^). The mass spectrum was recorded on a
Hewlett--Packard 5890 Series II/MS 5989A. Elemental analysis was carried out
with a Hanau vario MICRO cube.
;
_diffrn_ambient_temperature     153(2)
_diffrn_radiation_type     MoK\a
_diffrn_radiation_wavelength     0.71073
_diffrn_measurement_device_type     'Bruker X8 APEX2 CCD detector'
_diffrn_measurement_method     '\f and \w scans'
_diffrn_detector_area_resol_mean     ?
_diffrn_reflns_number     8464
_diffrn_reflns_av_R_equivalents     0.0208
_diffrn_reflns_theta_min     2.612
_diffrn_reflns_theta_max     26.489
_diffrn_reflns_theta_full     25.242
_diffrn_measured_fraction_theta_max     0.998
_diffrn_measured_fraction_theta_full     0.999
_diffrn_reflns_limit_h_min     -9
_diffrn_reflns_limit_h_max     9
_diffrn_reflns_limit_k_min     -15
_diffrn_reflns_limit_k_max     16
_diffrn_reflns_limit_l_min     -10
_diffrn_reflns_limit_l_max     12
_refine_special_details     ?
_reflns_number_total     1988
_reflns_number_gt     1795
_reflns_threshold_expression     'I > 2\s(I)'
_refine_ls_structure_factor_coef     Fsqd
_refine_ls_matrix_type     full
_refine_ls_R_factor_all     0.0308
_refine_ls_R_factor_gt     0.0272
_refine_ls_wR_factor_gt     0.0719
_refine_ls_wR_factor_ref     0.0738
_refine_ls_goodness_of_fit_ref     1.074
_refine_ls_restrained_S_all     1.074
_refine_ls_number_reflns     1988
_refine_ls_number_parameters     121
_refine_ls_number_restraints     0
_refine_ls_hydrogen_treatment     constr
_refine_ls_weighting_scheme     calc
_refine_ls_weighting_details
              'w=1/[\s^2^(Fo^2^)+(0.0363P)^2^+0.3033P] where P=(Fo^2^+2Fc^2^)/3'
_atom_sites_solution_hydrogens     geom
_atom_sites_solution_primary     ?
_atom_sites_solution_secondary     ?
_refine_ls_shift/su_max     0.000
_refine_ls_shift/su_mean     0.000
_refine_diff_density_max     0.223
_refine_diff_density_min     -0.256
_refine_ls_extinction_method     none
_refine_ls_extinction_coef     .
loop_
    _atom_type_symbol
    _atom_type_description
    _atom_type_scat_dispersion_real
    _atom_type_scat_dispersion_imag
    _atom_type_scat_source
    'C' 'C' 0.0033 0.0016
                         'International Tables Vol C Tables 4.2.6.8 and 6.1.1.4'
    'H' 'H' 0.0000 0.0000
                         'International Tables Vol C Tables 4.2.6.8 and 6.1.1.4'
    'N' 'N' 0.0061 0.0033
                         'International Tables Vol C Tables 4.2.6.8 and 6.1.1.4'
    'O' 'O' 0.0106 0.0060
                         'International Tables Vol C Tables 4.2.6.8 and 6.1.1.4'
    'Cl' 'Cl' 0.1484 0.1585
                         'International Tables Vol C Tables 4.2.6.8 and 6.1.1.4'
_computing_data_collection
;
APEX2 (Bruker, 2008)
;
_computing_cell_refinement
;
SAINT (Bruker, 2008)
;
_computing_data_reduction
;
SAINT (Bruker, 2008)
;
_computing_structure_solution
;
SHELXS97 (Sheldrick, 2008)
;
_computing_structure_refinement
;
SHELXL2015 (Sheldrick, 2015)
;
_computing_molecular_graphics
;
ORTEP-3 for Windows (Farrugia, 2012)
;
_computing_publication_material
;
SHELXTL (Sheldrick, 2008)
;
loop_
    _atom_site_type_symbol
    _atom_site_label
    _atom_site_fract_x
    _atom_site_fract_y
    _atom_site_fract_z
    _atom_site_U_iso_or_equiv
    _atom_site_adp_type
    _atom_site_calc_flag
    _atom_site_occupancy
    _atom_site_disorder_assembly
    _atom_site_disorder_group
    Cl Cl1 0.23192(4) 0.39748(3) 0.09166(3) 0.03135(12) Uani d 1 . .
    O O1 0.40922(11) -0.02601(6) 0.82873(9) 0.0229(2) Uani d 1 . .
    H H1 0.4836 0.0217 0.8368 0.034 Uiso calc 1 . .
    N N1 0.33701(13) 0.23553(8) 0.22655(10) 0.0237(2) Uani d 1 . .
    N N2 0.14057(13) 0.34952(8) 0.33846(10) 0.0227(2) Uani d 1 . .
    C C1 0.23671(15) 0.31831(9) 0.23470(12) 0.0205(2) Uani d 1 . .
    C C2 0.14420(15) 0.28822(9) 0.44881(12) 0.0219(3) Uani d 1 . .
    H H2 0.0768 0.3066 0.5258 0.026 Uiso calc 1 . .
    C C3 0.24367(15) 0.19835(9) 0.45432(12) 0.0196(2) Uani d 1 . .
    C C4 0.34057(16) 0.17568(9) 0.33843(12) 0.0228(3) Uani d 1 . .
    H H4 0.4117 0.1155 0.3389 0.027 Uiso calc 1 . .
    C C5 0.24486(15) 0.13360(10) 0.57316(12) 0.0222(3) Uani d 1 . .
    C C6 0.24267(15) 0.08049(9) 0.67312(12) 0.0221(3) Uani d 1 . .
    C C7 0.23766(15) 0.01625(9) 0.79857(12) 0.0205(2) Uani d 1 . .
    C C8 0.11447(17) -0.07507(11) 0.77342(14) 0.0292(3) Uani d 1 . .
    H H8A 0.1610 -0.1182 0.7004 0.044 Uiso calc 1 . .
    H H8B -0.0037 -0.0503 0.7457 0.044 Uiso calc 1 . .
    H H8C 0.1070 -0.1154 0.8580 0.044 Uiso calc 1 . .
    C C9 0.17864(17) 0.08197(11) 0.91878(13) 0.0281(3) Uani d 1 . .
    H H9A 0.1825 0.0408 1.0030 0.042 Uiso calc 1 . .
    H H9B 0.0574 0.1062 0.9003 0.042 Uiso calc 1 . .
    H H9C 0.2581 0.1410 0.9300 0.042 Uiso calc 1 . .
loop_
    _atom_site_aniso_label
    _atom_site_aniso_U_11
    _atom_site_aniso_U_22
    _atom_site_aniso_U_33
    _atom_site_aniso_U_12
    _atom_site_aniso_U_13
    _atom_site_aniso_U_23
    Cl1 0.03714(19) 0.0336(2) 0.02359(18) 0.00504(13) 0.00606(13) 0.01072(12)
    O1 0.0209(4) 0.0193(4) 0.0288(5) 0.0002(3) 0.0028(3) 0.0023(3)
    N1 0.0271(5) 0.0234(5) 0.0209(5) 0.0017(4) 0.0062(4) -0.0002(4)
    N2 0.0255(5) 0.0229(5) 0.0197(5) 0.0039(4) 0.0020(4) 0.0003(4)
    C1 0.0221(5) 0.0213(6) 0.0180(6) -0.0013(4) 0.0010(4) 0.0017(4)
    C2 0.0238(6) 0.0246(6) 0.0174(6) 0.0019(5) 0.0031(4) -0.0024(5)
    C3 0.0211(5) 0.0200(6) 0.0176(6) -0.0021(4) 0.0003(4) -0.0005(4)
    C4 0.0265(6) 0.0194(6) 0.0228(6) 0.0024(5) 0.0043(5) -0.0004(5)
    C5 0.0228(6) 0.0224(6) 0.0215(6) 0.0003(5) 0.0033(5) -0.0015(5)
    C6 0.0231(6) 0.0222(6) 0.0213(6) 0.0007(5) 0.0041(5) -0.0007(5)
    C7 0.0202(5) 0.0224(6) 0.0189(6) -0.0001(4) 0.0032(4) 0.0023(5)
    C8 0.0298(6) 0.0314(7) 0.0264(6) -0.0090(5) 0.0016(5) 0.0032(5)
    C9 0.0287(6) 0.0330(7) 0.0230(6) 0.0040(5) 0.0075(5) 0.0000(5)
_geom_special_details
;
 All esds (except the esd in the dihedral angle between two l.s. planes)
 are estimated using the full covariance matrix.  The cell esds are taken
 into account individually in the estimation of esds in distances, angles
 and torsion angles; correlations between esds in cell parameters are only
 used when they are defined by crystal symmetry.  An approximate (isotropic)
 treatment of cell esds is used for estimating esds involving l.s. planes.
;
loop_
    _geom_bond_atom_site_label_1
    _geom_bond_atom_site_label_2
    _geom_bond_site_symmetry_2
    _geom_bond_distance
    _geom_bond_publ_flag
    Cl1 C1 . 1.7329(12) ?
    O1 C7 . 1.4304(14) ?
    O1 H1 . 0.8400 ?
    N1 C1 . 1.3219(16) ?
    N1 C4 . 1.3396(16) ?
    N2 C1 . 1.3265(16) ?
    N2 C2 . 1.3386(15) ?
    C2 C3 . 1.3914(17) ?
    C2 H2 . 0.9500 ?
    C3 C4 . 1.3958(17) ?
    C3 C5 . 1.4320(16) ?
    C4 H4 . 0.9500 ?
    C5 C6 . 1.1950(18) ?
    C6 C7 . 1.4824(16) ?
    C7 C8 . 1.5257(17) ?
    C7 C9 . 1.5280(17) ?
    C8 H8A . 0.9800 ?
    C8 H8B . 0.9800 ?
    C8 H8C . 0.9800 ?
    C9 H9A . 0.9800 ?
    C9 H9B . 0.9800 ?
    C9 H9C . 0.9800 ?
loop_
    _geom_angle_atom_site_label_1
    _geom_angle_atom_site_label_2
    _geom_angle_atom_site_label_3
    _geom_angle_site_symmetry_1
    _geom_angle_site_symmetry_3
    _geom_angle
    _geom_angle_publ_flag
    C7 O1 H1 . . 109.5 ?
    C1 N1 C4 . . 115.04(10) ?
    C1 N2 C2 . . 115.51(10) ?
    N1 C1 N2 . . 128.63(11) ?
    N1 C1 Cl1 . . 115.79(9) ?
    N2 C1 Cl1 . . 115.58(9) ?
    N2 C2 C3 . . 122.05(11) ?
    N2 C2 H2 . . 119.0 ?
    C3 C2 H2 . . 119.0 ?
    C2 C3 C4 . . 116.30(11) ?
    C2 C3 C5 . . 121.11(11) ?
    C4 C3 C5 . . 122.59(11) ?
    N1 C4 C3 . . 122.47(11) ?
    N1 C4 H4 . . 118.8 ?
    C3 C4 H4 . . 118.8 ?
    C6 C5 C3 . . 178.65(13) ?
    C5 C6 C7 . . 178.79(13) ?
    O1 C7 C6 . . 109.91(9) ?
    O1 C7 C8 . . 106.10(10) ?
    C6 C7 C8 . . 109.81(10) ?
    O1 C7 C9 . . 110.02(9) ?
    C6 C7 C9 . . 109.31(10) ?
    C8 C7 C9 . . 111.65(10) ?
    C7 C8 H8A . . 109.5 ?
    C7 C8 H8B . . 109.5 ?
    H8A C8 H8B . . 109.5 ?
    C7 C8 H8C . . 109.5 ?
    H8A C8 H8C . . 109.5 ?
    H8B C8 H8C . . 109.5 ?
    C7 C9 H9A . . 109.5 ?
    C7 C9 H9B . . 109.5 ?
    H9A C9 H9B . . 109.5 ?
    C7 C9 H9C . . 109.5 ?
    H9A C9 H9C . . 109.5 ?
    H9B C9 H9C . . 109.5 ?
loop_
    _geom_torsion_atom_site_label_1
    _geom_torsion_atom_site_label_2
    _geom_torsion_atom_site_label_3
    _geom_torsion_atom_site_label_4
    _geom_torsion_site_symmetry_1
    _geom_torsion_site_symmetry_2
    _geom_torsion_site_symmetry_3
    _geom_torsion_site_symmetry_4
    _geom_torsion
    _geom_torsion_publ_flag
    C4 N1 C1 N2 . . . . 0.20(19) ?
    C4 N1 C1 Cl1 . . . . 179.40(9) ?
    C2 N2 C1 N1 . . . . -0.89(19) ?
    C2 N2 C1 Cl1 . . . . 179.91(8) ?
    C1 N2 C2 C3 . . . . 0.58(17) ?
    N2 C2 C3 C4 . . . . 0.30(17) ?
    N2 C2 C3 C5 . . . . -179.66(11) ?
    C1 N1 C4 C3 . . . . 0.82(17) ?
    C2 C3 C4 N1 . . . . -1.05(18) ?
    C5 C3 C4 N1 . . . . 178.91(11) ?
loop_
    _geom_hbond_atom_site_label_D
    _geom_hbond_atom_site_label_H
    _geom_hbond_atom_site_label_A
    _geom_hbond_site_symmetry_A
    _geom_hbond_distance_DH
    _geom_hbond_distance_HA
    _geom_hbond_distance_DA
    _geom_hbond_angle_DHA
    C8 H8A Cl1 2_545 0.98 2.99 3.7911(14) 139.9
    C4 H4 O1 3_656 0.95 2.45 3.1963(15) 135.5
    C2 H2 O1 2_556 0.95 2.60 3.2816(14) 128.9
    O1 H1 N2 4_666 0.84 2.05 2.8881(13) 171.7
_shelx_hkl_file
;
   1   0   0    1.89    0.09
   1   0   0    1.94    0.09
   2   0   0  981.86   21.55
  -2   0   0  974.40   19.80
   2   0   0  952.31   20.98
  -2   0   0  959.94   21.09
  -2   0   0 1000.00   21.54
   2   0   0  924.47   19.67
   3   0   0    0.08    0.03
   3   0   0    0.01    0.03
  -3   0   0    0.03    0.02
  -3   0   0    0.01    0.02
  -3   0   0    0.02    0.03
   4   0   0   24.27    0.60
  -4   0   0   23.85    0.58
   4   0   0   24.59    0.58
  -4   0   0   24.45    0.58
  -5   0   0    0.04    0.03
   5   0   0    0.05    0.04
   5   0   0    0.05    0.04
  -5   0   0   -0.02    0.04
  -6   0   0   39.44    0.95
  -6   0   0   40.56    0.94
   6   0   0   39.15    0.97
   7   0   0    0.07    0.06
  -7   0   0   -0.01    0.04
  -7   0   0   -0.07    0.05
   8   0   0   31.73    0.86
  -8   0   0   33.08    0.88
   9   0   0    0.08    0.07
  -9   0   0   -0.02    0.08
 -10   0   0   13.81    0.54
  10   0   0   13.42    0.49
   0  -1   0   -0.01    0.00
   0  -1   0    0.00    0.00
   0   1   0   -0.01    0.00
   0   1   0   -0.01    0.00
  -1  -1   0   18.85    0.41
   1  -1   0   18.66    0.42
  -1  -1   0   17.20    0.42
   1  -1   0   19.08    0.41
  -1   1   0   15.02    0.41
   1   1   0   19.19    0.43
  -1   1   0   14.72    0.40
   1   1   0   19.09    0.42
   1   1   0   18.87    0.41
   1   1   0   16.13    0.41
  -2  -1   0    9.51    0.23
   2  -1   0    9.67    0.24
  -2  -1   0    9.64    0.23
  -2  -1   0    9.31    0.24
  -2  -1   0    9.11    0.23
   2  -1   0    9.13    0.24
   2   1   0    9.14    0.23
  -2   1   0    9.49    0.24
   2   1   0    9.22    0.23
  -2   1   0    9.12    0.23
  -2   1   0    9.08    0.24
  -3  -1   0    2.91    0.11
   3  -1   0    2.83    0.11
  -3  -1   0    2.94    0.11
   3  -1   0    3.02    0.11
  -3  -1   0    2.93    0.10
  -3  -1   0    3.00    0.10
  -3   1   0    2.95    0.12
  -3   1   0    2.71    0.10
   3   1   0    2.91    0.10
   3   1   0    3.07    0.11
  -3   1   0    2.84    0.11
  -4  -1   0    3.51    0.15
   4  -1   0    3.96    0.14
  -4  -1   0    3.62    0.13
   4  -1   0    3.66    0.14
   4   1   0    3.57    0.14
  -4   1   0    3.61    0.15
   4   1   0    3.71    0.14
  -4   1   0    3.57    0.13
  -5  -1   0    1.55    0.10
  -5  -1   0    1.56    0.09
   5  -1   0    1.47    0.10
  -5   1   0    1.46    0.11
   5   1   0    1.64    0.10
   5   1   0    1.50    0.09
  -5   1   0    1.62    0.09
   6  -1   0    5.14    0.20
  -6  -1   0    4.84    0.18
  -6  -1   0    4.77    0.21
  -6   1   0    5.16    0.23
   6   1   0    5.01    0.20
  -6   1   0    4.98    0.19
   7  -1   0    1.04    0.10
  -7  -1   0    1.30    0.12
  -7  -1   0    1.14    0.09
   7   1   0    1.14    0.11
  -7   1   0    1.08    0.10
  -7   1   0    1.11    0.12
   8  -1   0    6.32    0.27
  -8  -1   0    6.30    0.29
   8   1   0    6.68    0.27
  -8   1   0    6.56    0.30
  -9  -1   0    0.26    0.11
   9  -1   0    0.26    0.09
   9   1   0    0.45    0.10
  -9   1   0    0.12    0.09
  10  -1   0    5.49    0.28
 -10  -1   0    5.15    0.31
  10   1   0    5.42    0.29
 -10   1   0    5.36    0.33
   0  -2   0    5.04    0.13
   0  -2   0    5.09    0.14
   0  -2   0    5.00    0.12
   0   2   0    4.85    0.14
   0   2   0    3.94    0.13
   1  -2   0   25.52    0.59
   1  -2   0   26.06    0.60
  -1  -2   0   25.17    0.58
  -1  -2   0   25.15    0.60
  -1  -2   0   25.91    0.60
   1  -2   0   26.00    0.55
   1   2   0   25.05    0.60
  -1   2   0   25.76    0.59
   1   2   0   25.11    0.59
  -1   2   0   25.50    0.55
   1   2   0   26.02    0.60
  -1   2   0   25.33    0.60
   2  -2   0    9.29    0.25
  -2  -2   0    8.74    0.23
  -2  -2   0    8.84    0.22
  -2  -2   0    9.21    0.23
  -2  -2   0    8.93    0.23
  -2  -2   0    8.84    0.22
   2  -2   0    9.16    0.24
   2  -2   0    8.80    0.23
  -2   2   0    9.01    0.24
  -2   2   0    8.92    0.24
   2   2   0    8.83    0.24
   2   2   0    9.12    0.24
  -2   2   0    8.84    0.23
   2   2   0    9.05    0.24
  -3  -2   0   10.50    0.27
  -3  -2   0   10.72    0.26
  -3  -2   0   10.09    0.26
   3  -2   0   10.14    0.29
  -3  -2   0   10.25    0.27
  -3  -2   0   10.58    0.27
   3  -2   0   10.85    0.28
   3   2   0    9.97    0.27
  -3   2   0   10.59    0.28
  -3   2   0   10.03    0.28
  -3   2   0   10.45    0.29
   3   2   0   10.43    0.27
   3   2   0   10.19    0.28
   4  -2   0    9.47    0.27
  -4  -2   0    9.17    0.27
  -4  -2   0    9.55    0.25
  -4  -2   0    9.83    0.25
   4  -2   0    9.39    0.28
  -4   2   0    9.50    0.27
   4   2   0    9.82    0.27
  -4   2   0    9.39    0.28
   4   2   0    9.33    0.27
  -5  -2   0    0.08    0.03
  -5  -2   0    0.12    0.03
  -5  -2   0    0.10    0.04
   5  -2   0    0.03    0.04
  -5   2   0    0.06    0.04
   5   2   0    0.10    0.05
  -5   2   0    0.00    0.04
   5   2   0    0.07    0.05
  -6  -2   0   24.93    0.64
  -6  -2   0   25.45    0.60
   6  -2   0   23.64    0.65
   6   2   0   24.25    0.64
  -6   2   0   24.35    0.63
  -6   2   0   24.43    0.65
  -7  -2   0    7.77    0.30
   7  -2   0    7.69    0.29
   7   2   0    8.31    0.29
  -7   2   0    8.01    0.28
  -7   2   0    7.93    0.32
  -8  -2   0    0.01    0.07
   8  -2   0   -0.01    0.06
  -8   2   0    0.01    0.07
   8   2   0    0.02    0.06
  -9  -2   0    0.28    0.10
   9  -2   0    0.37    0.10
  -9   2   0    0.27    0.11
   9   2   0    0.39    0.10
 -10  -2   0    2.83    0.24
  10  -2   0    2.85    0.20
  10   2   0    2.95    0.22
 -10   2   0    2.71    0.25
   0  -3   0    0.01    0.02
   0  -3   0    0.00    0.01
   0  -3   0    0.03    0.02
   0   3   0    0.03    0.02
   0   3   0    0.02    0.02
  -1  -3   0   19.64    0.46
  -1  -3   0   18.69    0.45
   1  -3   0   19.12    0.42
  -1  -3   0   18.97    0.44
   1  -3   0   19.18    0.46
   1  -3   0   19.04    0.45
  -1   3   0   18.90    0.46
   1   3   0   17.90    0.46
  -1   3   0   19.64    0.42
   1   3   0   18.42    0.45
  -1   3   0   18.30    0.45
   1   3   0   18.36    0.44
   2  -3   0   34.51    0.82
   2  -3   0   35.83    0.80
  -2  -3   0   34.00    0.79
  -2  -3   0   33.69    0.78
   2  -3   0   35.61    0.75
  -2  -3   0   33.63    0.79
  -2  -3   0   35.82    0.78
   2   3   0   33.60    0.79
   2   3   0   34.56    0.80
  -2   3   0   34.91    0.80
   2   3   0   33.89    0.81
  -2   3   0   33.31    0.81
  -2   3   0   34.44    0.75
  -3  -3   0   81.19    1.80
  -3  -3   0   82.34    1.81
  -3  -3   0   79.82    1.77
  -3  -3   0   78.40    1.77
  -3  -3   0   80.48    1.67
   3  -3   0   83.30    1.79
   3  -3   0   76.96    1.83
   3   3   0   79.79    1.78
   3   3   0   80.03    1.79
  -3   3   0   80.78    1.79
  -3   3   0   80.46    1.70
   3   3   0   78.52    1.82
  -3   3   0   80.78    1.83
  -4  -3   0   34.30    0.78
   4  -3   0   32.40    0.83
  -4  -3   0   34.67    0.79
  -4  -3   0   33.77    0.76
   4   3   0   33.84    0.81
   4   3   0   34.14    0.81
  -4   3   0   33.62    0.79
  -4   3   0   34.26    0.81
   4   3   0   34.27    0.80
  -5  -3   0   13.14    0.37
   5  -3   0   12.60    0.39
  -5  -3   0   13.51    0.35
   5   3   0   13.55    0.38
  -5   3   0   13.22    0.39
   5   3   0   13.43    0.38
  -5   3   0   13.42    0.38
  -6  -3   0   17.09    0.47
  -6  -3   0   17.43    0.44
   6  -3   0   16.37    0.49
  -6   3   0   17.11    0.50
   6   3   0   16.38    0.47
  -6   3   0   16.90    0.47
   7  -3   0    2.61    0.16
  -7  -3   0    2.62    0.17
   7   3   0    2.26    0.16
  -7   3   0    2.83    0.19
  -7   3   0    2.69    0.15
  -8  -3   0    1.90    0.16
   8  -3   0    1.78    0.15
  -8   3   0    2.34    0.18
   8   3   0    2.03    0.16
  -9  -3   0    0.01    0.08
   9  -3   0    0.13    0.08
  -9   3   0    0.06    0.08
   9   3   0    0.04    0.08
 -10  -3   0    0.09    0.11
  10  -3   0    0.14    0.08
 -10   3   0    0.00    0.09
   0  -4   0   79.00    1.71
   0  -4   0   77.62    1.74
   0  -4   0   77.73    1.60
   0   4   0   74.70    1.71
   0   4   0   75.81    1.74
   1  -4   0    5.77    0.18
  -1  -4   0    5.73    0.18
  -1  -4   0    5.48    0.17
  -1  -4   0    6.11    0.17
   1  -4   0    5.88    0.15
   1  -4   0    5.85    0.18
  -1   4   0    5.73    0.18
  -1   4   0    5.84    0.16
   1   4   0    5.66    0.17
   1   4   0    5.59    0.17
  -1   4   0    5.88    0.18
  -2  -4   0   97.16    2.14
  -2  -4   0   95.33    2.13
  -2  -4   0   96.18    2.17
  -2  -4   0   98.56    2.17
   2  -4   0   95.73    2.20
   2  -4   0  100.56    2.15
  -2   4   0   95.44    2.15
   2   4   0   94.36    2.14
  -2   4   0   99.83    2.20
   2   4   0   95.71    2.19
   2   4   0   96.53    2.18
  -2   4   0   98.03    2.02
  -3  -4   0    1.57    0.07
  -3  -4   0    1.58    0.07
   3  -4   0    1.59    0.09
  -3  -4   0    1.69    0.08
   3   4   0    1.62    0.08
   3   4   0    1.74    0.11
  -3   4   0    1.49    0.09
  -3   4   0    1.75    0.10
   3   4   0    1.66    0.10
  -3   4   0    1.71    0.10
   4  -4   0   34.34    0.86
  -4  -4   0   34.80    0.80
  -4  -4   0   35.06    0.78
  -4  -4   0   34.42    0.80
   4   4   0   35.68    0.83
  -4   4   0   35.12    0.84
  -4   4   0   35.03    0.81
   4   4   0   33.44    0.83
   4   4   0   34.53    0.85
   5  -4   0    2.34    0.14
  -5  -4   0    2.75    0.13
  -5  -4   0    2.49    0.11
  -5   4   0    2.45    0.13
   5   4   0    2.61    0.15
  -5   4   0    2.46    0.15
   5   4   0    2.71    0.17
  -6  -4   0    5.00    0.21
  -6  -4   0    5.10    0.17
   6  -4   0    5.05    0.22
   6   4   0    5.01    0.22
  -6   4   0    5.25    0.22
  -6   4   0    4.96    0.23
   7  -4   0    2.96    0.18
  -7  -4   0    3.04    0.18
   7   4   0    3.07    0.18
  -7   4   0    3.07    0.17
  -7   4   0    2.75    0.19
  -8  -4   0    3.36    0.21
   8  -4   0    3.43    0.20
   8   4   0    3.66    0.21
  -8   4   0    3.88    0.24
  -9  -4   0    0.27    0.10
   9  -4   0    0.37    0.09
   9   4   0    0.34    0.11
  -9   4   0    0.23    0.11
  10  -4   0    1.02    0.13
 -10  -4   0    0.77    0.15
 -10   4   0    0.74    0.16
   0  -5   0    0.04    0.03
   0  -5   0    0.03    0.03
   0   5   0    0.02    0.03
   0   5   0    0.01    0.03
  -1  -5   0   71.96    1.63
  -1  -5   0   71.73    1.63
   1  -5   0   70.89    1.64
  -1  -5   0   73.46    1.60
   1  -5   0   72.16    1.49
  -1   5   0   71.67    1.64
   1   5   0   70.10    1.63
  -1   5   0   71.75    1.50
   1   5   0   70.13    1.60
  -1   5   0   70.79    1.61
  -2  -5   0    0.99    0.06
   2  -5   0    1.11    0.08
  -2  -5   0    1.00    0.08
  -2   5   0    1.14    0.08
   2   5   0    1.07    0.07
  -2   5   0    1.15    0.07
   2   5   0    1.01    0.08
  -2   5   0    1.16    0.09
   2   5   0    1.06    0.07
   3  -5   0   21.72    0.57
  -3  -5   0   21.55    0.52
  -3  -5   0   21.44    0.53
  -3  -5   0   21.81    0.49
  -3   5   0   21.10    0.53
  -3   5   0   20.89    0.57
   3   5   0   21.89    0.54
   3   5   0   21.68    0.56
   3   5   0   22.01    0.55
  -3   5   0   22.26    0.56
  -4  -5   0    2.52    0.10
  -4  -5   0    2.37    0.11
  -4  -5   0    2.73    0.11
   4  -5   0    2.73    0.14
   4   5   0    2.43    0.14
   4   5   0    2.60    0.15
  -4   5   0    2.49    0.13
  -4   5   0    2.43    0.14
  -5  -5   0   11.45    0.32
  -5  -5   0   11.15    0.30
   5  -5   0   11.31    0.36
   5   5   0   10.82    0.35
  -5   5   0   11.40    0.35
   5   5   0   11.07    0.36
  -5   5   0   11.19    0.36
  -6  -5   0    0.68    0.06
   6  -5   0    0.48    0.08
  -6  -5   0    0.58    0.08
  -6   5   0    0.59    0.09
   6   5   0    0.48    0.11
  -6   5   0    0.50    0.10
   7  -5   0   10.20    0.37
  -7  -5   0   10.51    0.36
   7   5   0   10.55    0.38
  -7   5   0   10.30    0.36
  -7   5   0    9.85    0.38
  -8  -5   0    0.30    0.09
   8  -5   0    0.35    0.09
  -8   5   0    0.15    0.09
   8   5   0    0.43    0.11
   9  -5   0    3.82    0.23
  -9  -5   0    3.89    0.24
   9   5   0    3.44    0.25
  -9   5   0    3.74    0.26
   0  -6   0   10.11    0.23
   0  -6   0    9.67    0.29
   0   6   0   10.14    0.29
   0   6   0    9.80    0.29
   1  -6   0   28.14    0.69
  -1  -6   0   27.62    0.67
  -1  -6   0   27.33    0.68
   1  -6   0   28.08    0.61
   1   6   0   26.65    0.67
  -1   6   0   27.41    0.61
   1   6   0   26.93    0.68
  -1   6   0   28.10    0.70
  -1   6   0   27.81    0.68
   2  -6   0   13.43    0.38
  -2  -6   0   13.08    0.35
   2   6   0   13.32    0.37
  -2   6   0   13.07    0.34
  -2   6   0   13.84    0.39
  -2   6   0   13.12    0.37
   2   6   0   13.53    0.36
  -3  -6   0   51.24    1.17
   3  -6   0   51.23    1.23
  -3  -6   0   50.96    1.17
  -3  -6   0   50.84    1.08
  -3   6   0   50.17    1.20
   3   6   0   52.35    1.20
   3   6   0   51.04    1.21
  -3   6   0   50.24    1.23
  -3   6   0   50.42    1.13
   3   6   0   50.35    1.18
  -4  -6   0    3.70    0.14
   4  -6   0    3.84    0.18
  -4  -6   0    3.69    0.13
  -4  -6   0    3.96    0.14
  -4   6   0    3.59    0.17
   4   6   0    4.00    0.17
   4   6   0    3.88    0.19
  -4   6   0    3.78    0.17
  -5  -6   0    1.19    0.09
   5  -6   0    1.10    0.11
  -5  -6   0    1.19    0.08
   5   6   0    1.17    0.12
  -5   6   0    1.19    0.11
   5   6   0    1.29    0.13
  -5   6   0    1.18    0.11
  -6  -6   0    0.00    0.04
   6  -6   0   -0.02    0.05
  -6   6   0   -0.04    0.05
  -6   6   0   -0.07    0.05
   6   6   0   -0.07    0.07
  -7  -6   0    0.09    0.06
   7  -6   0    0.00    0.06
   7   6   0    0.08    0.09
  -7   6   0    0.07    0.07
  -7   6   0    0.03    0.07
   8  -6   0    0.11    0.07
  -8  -6   0    0.03    0.07
  -8   6   0    0.07    0.08
   8   6   0   -0.02    0.09
   9  -6   0    1.64    0.16
  -9  -6   0    1.60    0.17
  -9   6   0    1.54    0.19
   9   6   0    1.67    0.19
   0  -7   0    0.01    0.02
   0  -7   0    0.02    0.03
   0   7   0    0.07    0.04
   0   7   0    0.03    0.04
  -1  -7   0    8.69    0.21
  -1  -7   0    8.60    0.26
   1  -7   0    8.09    0.27
   1  -7   0    8.60    0.22
   1   7   0    8.72    0.28
  -1   7   0    9.10    0.29
   1   7   0    8.77    0.27
  -1   7   0    8.17    0.27
  -1   7   0    8.90    0.23
  -2  -7   0    8.73    0.26
   2  -7   0    9.11    0.29
   2   7   0    8.40    0.27
  -2   7   0    8.71    0.25
  -2   7   0    8.40    0.28
  -2   7   0    8.85    0.30
   2   7   0    8.75    0.28
  -3  -7   0    0.88    0.07
  -3  -7   0    1.05    0.06
  -3  -7   0    1.13    0.10
   3  -7   0    1.05    0.10
  -3   7   0    0.99    0.10
   3   7   0    1.07    0.09
  -3   7   0    1.02    0.10
   3   7   0    1.02    0.09
   3   7   0    0.93    0.10
  -3   7   0    0.90    0.08
   4  -7   0    8.31    0.31
  -4  -7   0    9.02    0.27
  -4  -7   0    9.10    0.25
   4   7   0    8.76    0.29
  -4   7   0    8.84    0.29
   4   7   0    8.48    0.29
  -4   7   0    8.93    0.31
   4   7   0    8.63    0.31
  -5  -7   0    1.73    0.10
  -5  -7   0    1.92    0.11
   5  -7   0    1.99    0.14
   5   7   0    1.78    0.15
  -5   7   0    1.91    0.14
   5   7   0    2.08    0.14
  -5   7   0    1.85    0.14
   6  -7   0    6.23    0.27
  -6  -7   0    5.62    0.22
  -6   7   0    6.02    0.26
   6   7   0    5.99    0.27
  -6   7   0    5.92    0.27
   6   7   0    5.59    0.25
   7  -7   0    0.13    0.07
  -7  -7   0   -0.01    0.06
  -7   7   0   -0.06    0.07
   7   7   0    0.00    0.09
  -7   7   0    0.00    0.06
  -8  -7   0    0.03    0.07
   8  -7   0    0.20    0.08
   8   7   0   -0.08    0.09
  -8   7   0   -0.04    0.09
   9  -7   0    0.20    0.08
  -9  -7   0    0.03    0.09
   9   7   0   -0.18    0.10
  -9   7   0    0.03    0.11
   0  -8   0    0.10    0.02
   0  -8   0    0.13    0.05
   0   8   0    0.09    0.05
   0   8   0    0.07    0.04
   1  -8   0    4.38    0.18
  -1  -8   0    4.48    0.18
  -1  -8   0    4.39    0.12
  -1   8   0    4.25    0.19
  -1   8   0    4.54    0.19
   1   8   0    4.58    0.19
   1   8   0    4.26    0.18
   2  -8   0    0.25    0.06
  -2  -8   0    0.36    0.05
   2   8   0    0.37    0.07
  -2   8   0    0.35    0.07
   2   8   0    0.47    0.07
  -2   8   0    0.30    0.05
  -2   8   0    0.38    0.07
  -3  -8   0   27.91    0.61
   3  -8   0   27.63    0.74
  -3  -8   0   27.65    0.70
  -3  -8   0   28.28    0.69
  -3   8   0   27.88    0.73
   3   8   0   28.07    0.72
   3   8   0   27.69    0.71
  -3   8   0   28.08    0.67
   4  -8   0    1.17    0.11
  -4  -8   0    1.28    0.08
  -4  -8   0    1.54    0.12
  -4   8   0    1.27    0.11
   4   8   0    1.53    0.13
  -4   8   0    1.31    0.11
   4   8   0    1.33    0.12
   4   8   0    1.10    0.10
  -5  -8   0    6.61    0.22
  -5  -8   0    6.58    0.22
   5  -8   0    6.63    0.28
   5   8   0    6.88    0.27
  -5   8   0    6.66    0.27
  -5   8   0    6.64    0.27
   5   8   0    6.40    0.27
   6  -8   0    0.28    0.08
  -6  -8   0    0.37    0.07
  -6   8   0    0.22    0.08
   6   8   0    0.37    0.10
  -6   8   0    0.40    0.10
   6   8   0    0.23    0.09
   7  -8   0    2.40    0.18
  -7  -8   0    2.15    0.15
  -7   8   0    2.56    0.19
  -7   8   0    2.30    0.18
   7   8   0    2.15    0.18
   8  -8   0    0.31    0.09
  -8  -8   0    0.03    0.07
   8   8   0    0.04    0.11
  -8   8   0    0.09    0.10
  -9   8   0    2.70    0.25
   0  -9   0   -0.01    0.02
   0  -9   0   -0.01    0.03
   0   9   0    0.04    0.05
   0   9   0   -0.01    0.04
  -1  -9   0    1.41    0.10
  -1  -9   0    1.37    0.06
   1  -9   0    1.41    0.11
   1   9   0    1.46    0.11
  -1   9   0    1.31    0.11
   1   9   0    1.30    0.11
  -1   9   0    1.46    0.12
   2  -9   0    2.58    0.15
  -2  -9   0    2.71    0.13
  -2   9   0    2.49    0.15
  -2   9   0    2.80    0.13
   2   9   0    2.71    0.15
   2   9   0    2.61    0.15
  -2   9   0    2.48    0.16
   3  -9   0    1.57    0.12
  -3  -9   0    1.45    0.07
  -3  -9   0    1.43    0.10
  -3  -9   0    1.68    0.14
  -3   9   0    1.45    0.12
  -3   9   0    1.34    0.11
   3   9   0    1.46    0.12
   3   9   0    1.31    0.11
  -4  -9   0    9.43    0.26
   4  -9   0    9.21    0.35
  -4  -9   0    9.52    0.31
   4   9   0    9.56    0.33
   4   9   0    9.46    0.33
  -4   9   0    9.86    0.32
  -4   9   0    9.31    0.34
  -5  -9   0    0.80    0.07
   5  -9   0    0.77    0.11
  -5   9   0    0.77    0.11
   5   9   0    0.82    0.11
   5   9   0    0.73    0.11
  -5   9   0    0.78    0.11
  -6  -9   0    5.65    0.22
   6  -9   0    5.40    0.27
   6   9   0    5.94    0.27
  -6   9   0    5.51    0.27
  -6   9   0    5.26    0.26
   6   9   0    5.18    0.26
  -7  -9   0    0.88    0.11
   7  -9   0    1.12    0.14
   7   9   0    0.93    0.14
  -7   9   0    0.91    0.14
  -7   9   0    1.05    0.14
   7   9   0    1.25    0.15
  -8   9   0    0.25    0.12
   8   9   0    0.14    0.12
   0 -10   0   33.56    0.72
   0  10   0   33.56    0.86
   0  10   0   33.95    0.89
   1 -10   0    0.41    0.07
  -1 -10   0    0.43    0.03
  -1 -10   0    0.35    0.07
  -1  10   0    0.26    0.07
   1  10   0    0.44    0.08
  -1  10   0    0.44    0.08
   1  10   0    0.49    0.08
   2 -10   0   35.20    0.93
  -2 -10   0   37.00    0.90
  -2 -10   0   36.00    0.76
   2  10   0   35.61    0.91
  -2  10   0   35.37    0.92
   2  10   0   35.39    0.93
  -2  10   0   37.20    0.83
  -2  10   0   35.83    0.95
  -3 -10   0    4.21    0.18
  -3 -10   0    3.93    0.12
   3 -10   0    3.75    0.21
  -3  10   0    4.09    0.18
   3  10   0    3.91    0.20
  -3  10   0    3.87    0.20
   3  10   0    4.08    0.20
  -4 -10   0   27.84    0.72
  -4 -10   0   28.98    0.64
   4 -10   0   28.08    0.80
   4  10   0   27.82    0.75
  -4  10   0   29.37    0.73
  -4  10   0   28.19    0.78
   5 -10   0    2.76    0.19
  -5  10   0    2.62    0.18
   5  10   0    2.28    0.17
  -5  10   0    2.55    0.18
   6 -10   0   11.34    0.43
   6  10   0   11.82    0.41
  -6  10   0   11.58    0.43
  -6  10   0   11.64    0.42
   6  10   0   11.04    0.42
  -7  10   0    1.55    0.17
  -7  10   0    1.97    0.18
   7  10   0    1.62    0.17
   7  10   0    1.60    0.17
  -8  10   0    2.94    0.24
   8  10   0    2.66    0.22
   0 -11   0    0.02    0.03
   0  11   0   -0.02    0.05
   0  11   0    0.07    0.06
   1 -11   0    1.59    0.13
   1  11   0    1.84    0.14
  -1  11   0    1.99    0.16
  -1  11   0    1.69    0.14
   1  11   0    1.86    0.14
   2 -11   0   11.34    0.40
  -2  11   0   11.66    0.40
   2  11   0   11.17    0.38
  -2  11   0   11.94    0.42
   3 -11   0    1.17    0.13
  -3  11   0    1.10    0.11
   3  11   0    1.47    0.13
  -3  11   0    1.50    0.14
   4 -11   0    0.39    0.09
   4  11   0    0.24    0.09
  -4  11   0    0.24    0.08
  -4  11   0    0.34    0.09
  -5  11   0    1.28    0.15
  -5  11   0    1.73    0.15
   5  11   0    1.74    0.16
   6  11   0    0.43    0.12
  -6  11   0    0.40    0.11
  -6  11   0    0.49    0.12
  -7  11   0    2.34    0.20
  -7  11   0    2.52    0.21
   7  11   0    2.34    0.21
  -8  11   0    2.58    0.23
   0  12   0    4.72    0.24
  -1  12   0   12.31    0.43
   1  12   0   12.17    0.42
   2  12   0    2.70    0.18
  -2  12   0    2.73    0.19
   3  12   0    7.57    0.31
  -3  12   0    6.80    0.31
  -3  12   0    7.71    0.27
   4  12   0   -0.07    0.08
  -4  12   0    0.03    0.08
  -4  12   0    0.00    0.07
   5  12   0    8.65    0.35
  -5  12   0    8.64    0.34
  -5  12   0    8.91    0.37
   6  12   0    0.49    0.13
  -6  12   0    0.31    0.11
  -6  12   0    0.21    0.10
  -7  12   0    0.95    0.16
   7  12   0    1.21    0.17
  -7  12   0    1.04    0.16
   0  13   0    0.07    0.08
   1  13   0    0.57    0.11
  -1  13   0    0.50    0.11
  -2  13   0    0.02    0.08
   2  13   0    0.01    0.08
   3  13   0    0.04    0.09
  -3  13   0    0.20    0.09
  -4  13   0    0.32    0.11
  -4  13   0    0.62    0.11
   4  13   0    0.77    0.13
  -5  13   0    0.13    0.09
  -5  13   0    0.02    0.09
   5  13   0    0.10    0.11
   6  13   0    3.83    0.26
  -6  13   0    3.93    0.25
  -6  13   0    4.05    0.27
  -7  13   0    2.70    0.24
  -7  13   0    2.63    0.23
   7  13   0    3.15    0.24
   0  14   0    2.00    0.18
   1  14   0    0.17    0.10
  -1  14   0    0.21    0.10
   2  14   0    2.06    0.18
  -2  14   0    1.94    0.18
  -3  14   0    0.04    0.09
   3  14   0    0.05    0.09
   4  14   0    3.67    0.24
  -4  14   0    3.18    0.24
   5  14   0    2.19    0.20
  -5  14   0    2.04    0.21
  -6  14   0    1.37    0.18
   6  14   0    1.41    0.19
  -6  14   0    1.27    0.19
   0  15   0    0.04    0.09
  -1  15   0    3.63    0.24
   1  15   0    3.17    0.23
  -2  15   0    5.65    0.31
   2  15   0    5.27    0.29
   3  15   0    3.69    0.25
  -3  15   0    3.73    0.25
   4  15   0    0.08    0.11
  -4  15   0    0.24    0.11
   5  15   0    0.27    0.13
  -5  15   0    0.41    0.13
   0  16   0    3.01    0.23
  -1  16   0    5.35    0.31
   1  16   0    5.38    0.30
  -2  16   0    0.09    0.11
   2  16   0    0.02    0.11
   3  16   0   24.85    0.77
  -3  16   0   24.62    0.80
   4  16   0    0.62    0.15
  -4  16   0    0.60    0.15
   0  17   0   -0.01    0.11
  -1  17   0    0.13    0.11
   1  17   0    0.04    0.12
   2  17   0    0.29    0.13
  -2  17   0    0.19    0.12
 -10   0   1   -0.01    0.10
  10   0  -1    0.23    0.10
   9   0  -1    6.44    0.30
  -9   0   1    5.94    0.31
   8   0  -1    0.19    0.08
  -8   0   1   -0.01    0.07
   7   0  -1   -0.01    0.06
  -7   0   1    0.01    0.04
  -7   0   1    0.08    0.07
   6   0  -1    0.00    0.06
  -6   0   1    0.00    0.05
  -6   0   1    0.03    0.04
  -5   0   1    0.88    0.07
  -5   0   1    1.12    0.09
   5   0  -1    0.90    0.08
  -4   0   1    0.01    0.03
  -4   0   1   -0.05    0.02
   4   0  -1    0.09    0.04
   4   0  -1    0.01    0.04
  -3   0   1   44.28    0.96
  -3   0   1   44.43    1.03
   3   0  -1   44.18    1.03
   3   0  -1   45.91    1.01
  -3   0   1   43.80    1.01
   2   0  -1    0.01    0.03
   2   0  -1   -0.02    0.03
  -2   0   1    0.01    0.02
  -2   0   1   -0.06    0.02
   1   0  -1   10.61    0.26
  -1   0   1   10.37    0.25
  -1   0   1   10.24    0.26
   1   0  -1   10.69    0.25
  -1   0  -1   66.41    1.71
   1   0   1   67.99    1.37
   1   0   1   67.44    1.57
  -1   0  -1   62.89    1.38
  -2   0  -1   -0.01    0.01
   2   0   1   -0.01    0.02
  -2   0  -1    0.02    0.02
   2   0   1    0.00    0.02
   2   0   1    0.04    0.02
  -3   0  -1   13.57    0.33
   3   0   1   13.42    0.33
  -3   0  -1   13.96    0.32
  -3   0  -1   12.94    0.34
   3   0   1   13.54    0.34
   4   0   1   -0.02    0.03
   4   0   1   -0.06    0.03
  -4   0  -1    0.02    0.04
  -4   0  -1    0.11    0.03
  -5   0  -1   64.74    1.49
  -5   0  -1   66.11    1.47
   5   0   1   68.14    1.50
   5   0   1   66.65    1.53
  -6   0  -1    0.08    0.06
   6   0   1   -0.03    0.04
   6   0   1    0.07    0.05
  -6   0  -1   -0.07    0.03
  -7   0  -1   20.02    0.58
   7   0   1   20.61    0.56
  -8   0  -1   -0.05    0.07
   8   0   1    0.05    0.06
  -9   0  -1    1.25    0.16
   9   0   1    1.24    0.12
 -10   0  -1    0.06    0.11
  10  -1  -1    0.57    0.12
 -10  -1   1    0.34    0.13
  10   1  -1    0.58    0.13
 -10   1   1    0.40    0.12
   9  -1  -1   13.71    0.48
  -9  -1   1   13.97    0.51
  -9   1   1   14.59    0.52
   9   1  -1   12.95    0.47
  -8  -1   1    3.21    0.21
   8  -1  -1    3.30    0.20
   8   1  -1    2.98    0.20
  -8   1   1    3.05    0.21
  -7  -1   1    3.17    0.15
  -7  -1   1    3.11    0.18
   7  -1  -1    2.89    0.17
  -7   1   1    3.05    0.16
   7   1  -1    3.00    0.17
  -7   1   1    3.18    0.19
  -6  -1   1    6.01    0.21
   6  -1  -1    5.61    0.23
  -6  -1   1    5.75    0.23
   6   1  -1    5.47    0.23
  -6   1   1    5.68    0.21
  -6   1   1    5.90    0.24
  -5  -1   1    6.48    0.21
  -5  -1   1    6.51    0.23
   5  -1  -1    6.46    0.23
   5   1  -1    6.50    0.23
  -5   1   1    6.45    0.23
  -5   1   1    6.53    0.22
  -4  -1   1    4.36    0.15
   4  -1  -1    4.35    0.16
  -4  -1   1    4.50    0.16
   4   1  -1    4.33    0.16
  -4   1   1    4.30    0.16
   4   1  -1    4.14    0.16
  -4   1   1    4.46    0.16
   3  -1  -1   14.71    0.37
  -3  -1   1   14.18    0.36
  -3  -1   1   14.38    0.37
   3  -1  -1   14.87    0.38
  -3  -1   1   14.32    0.37
   3   1  -1   14.46    0.37
  -3   1   1   14.75    0.37
  -3   1   1   14.81    0.36
  -3   1   1   14.79    0.38
   3   1  -1   14.18    0.37
   2  -1  -1    8.61    0.24
  -2  -1   1    8.67    0.24
  -2  -1   1    9.32    0.24
  -2  -1   1    9.07    0.23
   2  -1  -1    9.33    0.24
   2   1  -1    8.79    0.24
  -2   1   1    9.16    0.24
  -2   1   1    8.99    0.24
   2   1  -1    8.61    0.24
  -1  -1   1   24.55    0.54
  -1  -1   1   22.66    0.55
   1  -1  -1   24.00    0.54
  -1  -1   1   23.67    0.54
   1  -1  -1   22.37    0.55
  -1   1   1   22.92    0.55
  -1   1   1   23.62    0.54
   1   1  -1   23.09    0.54
   1   1  -1   23.64    0.56
   1   1  -1   23.87    0.55
   0  -1   1    8.70    0.21
   0  -1  -1    7.65    0.19
   0  -1   1    8.66    0.20
   0   1   1    7.56    0.20
   1  -1   1   29.40    0.68
   1  -1   1   30.65    0.66
  -1  -1  -1   29.34    0.63
   1  -1   1   29.46    0.63
  -1   1  -1   28.52    0.68
   1   1   1   29.40    0.62
  -1   1  -1   29.08    0.67
  -1   1  -1   28.64    0.63
   2  -1   1  284.05    6.08
   2  -1   1  277.57    6.23
  -2  -1  -1  284.44    6.64
  -2  -1  -1  244.23    6.46
   2  -1   1  294.11    5.71
  -2  -1  -1  281.20    5.72
  -2   1  -1  286.09    6.28
  -2   1  -1  287.05    6.11
   2   1   1  279.28    5.70
  -2   1  -1  280.12    5.72
   2   1   1  280.57    6.71
   2   1   1  285.37    6.22
  -3  -1  -1    3.30    0.13
   3  -1   1    3.49    0.12
   3  -1   1    3.58    0.12
  -3  -1  -1    3.43    0.11
  -3   1  -1    3.60    0.12
  -3   1  -1    3.29    0.13
   3   1   1    3.49    0.11
  -3   1  -1    3.54    0.11
   3   1   1    3.55    0.11
  -4  -1  -1  208.83    4.65
   4  -1   1  215.61    4.75
  -4  -1  -1  217.18    4.41
  -4  -1  -1  206.82    4.65
   4  -1   1  217.69    4.65
   4   1   1  215.46    4.75
  -4   1  -1  214.59    4.66
   4   1   1  216.90    4.64
  -4   1  -1  213.00    4.42
  -5  -1  -1    1.82    0.08
  -5  -1  -1    1.76    0.11
   5  -1   1    1.83    0.11
   5  -1   1    1.73    0.10
   5   1   1    1.60    0.09
  -5   1  -1    1.72    0.09
   5   1   1    1.91    0.10
  -5   1  -1    1.69    0.12
  -6  -1  -1   20.55    0.51
  -6  -1  -1   20.84    0.56
   6  -1   1   19.85    0.55
  -6   1  -1   21.24    0.53
   6   1   1   20.01    0.54
   6   1   1   20.66    0.53
  -6   1  -1   21.09    0.57
   7  -1   1    0.02    0.05
  -7  -1  -1   -0.04    0.06
  -7   1  -1   -0.05    0.06
   7   1   1    0.12    0.06
   8  -1   1    5.72    0.25
  -8  -1  -1    5.53    0.28
  -8   1  -1    6.02    0.30
   8   1   1    6.02    0.25
   9  -1   1    0.19    0.08
  -9  -1  -1    0.29    0.10
   9   1   1    0.27    0.08
  -9   1  -1    0.10    0.09
  10  -1   1    8.59    0.36
 -10  -1  -1    8.39    0.41
 -10   1  -1    8.89    0.42
  10  -2  -1   11.86    0.45
 -10  -2   1   11.70    0.49
  10   2  -1   11.46    0.47
 -10   2   1   11.96    0.50
   9  -2  -1    0.62    0.11
  -9  -2   1    0.67    0.12
   9   2  -1    0.44    0.11
  -9   2   1    0.42    0.12
   8  -2  -1   26.45    0.76
  -8  -2   1   28.02    0.76
  -8   2   1   27.41    0.77
   8   2  -1   26.64    0.76
   7  -2  -1    4.13    0.20
  -7  -2   1    4.51    0.18
  -7  -2   1    4.16    0.21
  -7   2   1    4.37    0.23
  -7   2   1    4.24    0.20
   7   2  -1    4.22    0.21
  -6  -2   1   38.42    0.92
  -6  -2   1   38.96    0.92
   6  -2  -1   38.56    0.97
  -6  -2   1   38.49    0.93
  -6   2   1   39.30    0.94
  -6   2   1   38.73    0.95
   6   2  -1   38.13    0.96
   5  -2  -1    6.94    0.25
  -5  -2   1    7.02    0.23
  -5  -2   1    7.35    0.23
  -5  -2   1    7.36    0.23
   5   2  -1    7.08    0.25
  -5   2   1    6.99    0.25
  -5   2   1    6.90    0.24
  -4  -2   1   77.25    1.76
  -4  -2   1   80.12    1.67
   4  -2  -1   76.19    1.81
   4   2  -1   80.97    1.77
   4   2  -1   77.78    1.80
  -4   2   1   81.01    1.69
  -4   2   1   78.59    1.77
   3  -2  -1   31.65    0.78
   3  -2  -1   33.56    0.76
  -3  -2   1   31.63    0.76
  -3  -2   1   31.64    0.75
   3   2  -1   33.41    0.78
  -3   2   1   32.51    0.72
  -3   2   1   32.78    0.78
   3   2  -1   32.82    0.76
   3   2  -1   32.16    0.77
  -3   2   1   31.44    0.76
   2  -2  -1   63.05    1.44
   2  -2  -1   63.46    1.40
  -2  -2   1   64.95    1.41
  -2  -2   1   62.22    1.43
  -2  -2   1   62.06    1.40
  -2   2   1   64.04    1.44
  -2   2   1   63.54    1.32
  -2   2   1   63.01    1.41
   2   2  -1   65.47    1.41
   2   2  -1   61.46    1.42
   2   2  -1   60.68    1.44
  -1  -2   1  250.27    5.97
   1  -2  -1  272.99    5.98
  -1  -2   1  275.49    5.86
   1  -2  -1  276.99    5.85
  -1  -2   1  277.69    6.02
  -1  -2   1  268.82    5.87
   1   2  -1  257.55    6.00
  -1   2   1  262.35    5.97
  -1   2   1  268.13    5.86
   1   2  -1  289.08    5.95
   0  -2   1  123.70    2.68
   0  -2   1  122.48    2.74
   0  -2  -1  125.08    2.69
   0   2  -1  117.21    2.69
   0   2   1  123.26    2.70
   0   2  -1  122.73    2.74
   0   2   1  122.95    2.75
  -1  -2  -1  441.79    9.88
   1  -2   1  435.53    9.63
   1  -2   1  430.22    9.30
  -1  -2  -1  438.01    8.98
   1  -2   1  409.60    8.69
   1   2   1  437.34   10.42
   1   2   1  410.68   10.34
  -1   2  -1  423.95    9.37
  -1   2  -1  393.19    8.71
   1   2   1  428.73    9.69
  -1   2  -1  432.61    9.51
   1   2   1  458.88    8.92
   2  -2   1  331.70    7.01
   2  -2   1  330.88    7.17
  -2  -2  -1  319.69    7.47
  -2  -2  -1  328.65    7.54
  -2  -2  -1  328.04    6.60
   2   2   1  323.54    7.55
   2   2   1  335.51    6.57
   2   2   1  312.88    7.50
  -2   2  -1  333.69    7.03
   2   2   1  303.83    7.12
  -2   2  -1  326.40    7.15
  -2   2  -1  326.47    6.60
   2   2   1  306.32    7.18
  -3  -2  -1    8.65    0.21
   3  -2   1    8.65    0.25
   3  -2   1    8.89    0.24
  -3  -2  -1    8.82    0.24
   3   2   1    8.42    0.23
  -3   2  -1    8.68    0.24
   3   2   1    8.87    0.22
   3   2   1    8.71    0.22
  -3   2  -1    8.64    0.25
  -3   2  -1    8.73    0.24
  -4  -2  -1   54.77    1.23
   4  -2   1   54.33    1.29
   4  -2   1   55.90    1.26
  -4  -2  -1   54.43    1.21
  -4   2  -1   54.50    1.23
  -4   2  -1   57.00    1.26
   4   2   1   57.00    1.27
   4   2   1   56.09    1.24
   5  -2   1    1.48    0.10
  -5  -2  -1    1.56    0.11
  -5   2  -1    1.40    0.11
   5   2   1    1.61    0.10
  -5   2  -1    1.56    0.09
   5   2   1    1.42    0.09
   6  -2   1    0.03    0.05
  -6  -2  -1    0.04    0.03
  -6  -2  -1   -0.07    0.05
   6   2   1    0.03    0.06
   6   2   1    0.01    0.05
  -6   2  -1   -0.02    0.04
  -6   2  -1    0.02    0.06
  -7  -2  -1    0.91    0.11
   7  -2   1    1.17    0.10
   7   2   1    1.27    0.10
  -7   2  -1    1.11    0.12
  -7   2  -1    1.16    0.10
  -8  -2  -1    0.83    0.12
   8  -2   1    0.73    0.11
   8   2   1    0.86    0.10
  -8   2  -1    0.88    0.13
   9  -2   1    1.40    0.14
  -9  -2  -1    1.26    0.16
  -9   2  -1    1.06    0.15
   9   2   1    1.43    0.14
  10  -2   1    0.11    0.09
 -10  -2  -1    0.06    0.10
 -10   2  -1    0.18    0.12
 -10  -3   1    0.25    0.12
  10  -3  -1    0.65    0.12
  10   3  -1    0.36    0.13
 -10   3   1    0.25    0.12
  -9  -3   1    0.52    0.12
   9  -3  -1    0.54    0.10
   9   3  -1    0.23    0.11
  -9   3   1    0.30    0.11
  -8  -3   1    1.73    0.15
   8  -3  -1    1.84    0.16
  -8   3   1    2.06    0.18
   8   3  -1    1.86    0.17
   7  -3  -1    2.01    0.14
  -7  -3   1    2.31    0.13
  -7  -3   1    2.16    0.16
  -7   3   1    1.92    0.16
   7   3  -1    1.90    0.15
  -7   3   1    1.86    0.14
  -6  -3   1   24.09    0.60
  -6  -3   1   23.85    0.61
   6  -3  -1   22.94    0.64
  -6   3   1   24.55    0.63
  -6   3   1   24.01    0.63
   6   3  -1   22.63    0.64
   5  -3  -1    0.42    0.07
  -5  -3   1    0.62    0.06
  -5  -3   1    0.74    0.07
  -5  -3   1    0.64    0.07
   5   3  -1    0.65    0.09
  -5   3   1    0.66    0.08
  -5   3   1    0.50    0.07
   4  -3  -1   20.22    0.53
  -4  -3   1   19.76    0.48
  -4  -3   1   19.34    0.49
  -4  -3   1   19.49    0.51
  -4   3   1   19.88    0.50
   4   3  -1   20.94    0.52
  -4   3   1   19.75    0.52
   4   3  -1   20.35    0.53
   4   3  -1   19.89    0.53
  -3  -3   1    4.33    0.15
  -3  -3   1    4.14    0.14
   3  -3  -1    4.36    0.16
  -3  -3   1    4.32    0.15
   3   3  -1    4.54    0.17
   3   3  -1    4.22    0.16
  -3   3   1    4.16    0.15
  -3   3   1    4.40    0.15
  -3   3   1    4.19    0.16
   3   3  -1    4.93    0.17
   2  -3  -1   12.39    0.31
  -2  -3   1    9.71    0.30
   2  -3  -1   11.89    0.32
  -2  -3   1   11.74    0.31
  -2  -3   1   12.02    0.31
  -2  -3   1   11.58    0.31
  -2   3   1   12.46    0.32
   2   3  -1   11.90    0.31
  -2   3   1   11.80    0.31
  -2   3   1   11.52    0.29
   2   3  -1   12.28    0.33
  -1  -3   1   48.45    1.14
   1  -3  -1   47.35    1.13
  -1  -3   1   49.85    1.14
  -1  -3   1   51.56    1.12
   1  -3  -1   50.35    1.11
   1   3  -1   47.80    1.14
  -1   3   1   49.61    1.11
   1   3  -1   50.59    1.14
  -1   3   1   49.79    1.14
  -1   3   1   49.00    1.04
   1   3  -1   50.24    1.12
   0  -3  -1   98.12    2.07
   0  -3   1   91.08    2.08
   0  -3   1   91.00    2.12
   0   3   1   95.04    2.08
   0   3  -1   93.85    2.12
   0   3   1   96.15    2.12
   0   3   1   96.81    2.13
   0   3  -1   94.19    2.08
  -1  -3  -1  176.09    4.07
   1  -3   1  190.73    3.94
  -1  -3  -1  192.44    4.38
  -1  -3  -1  198.55    4.38
   1  -3   1  198.24    4.20
  -1  -3  -1  199.99    4.22
   1  -3   1  191.76    4.29
  -1   3  -1  188.44    4.28
   1   3   1  199.68    4.08
  -1   3  -1  187.45    3.95
  -1   3  -1  193.16    4.21
   1   3   1  193.73    4.22
   1   3   1  199.11    4.32
  -2  -3  -1  332.33    7.18
   2  -3   1  338.01    7.08
   2  -3   1  337.09    7.24
  -2  -3  -1  328.82    6.68
   2   3   1  312.95    7.38
  -2   3  -1  333.96    7.22
   2   3   1  305.37    7.15
   2   3   1  326.20    7.32
  -2   3  -1  325.04    7.09
  -2   3  -1  331.82    6.67
   3  -3   1   99.59    2.16
   3  -3   1   96.22    2.21
  -3  -3  -1   97.35    2.14
  -3  -3  -1   98.38    2.03
  -3   3  -1   98.92    2.21
  -3   3  -1   98.53    2.17
   3   3   1   96.04    2.16
   3   3   1   96.37    2.19
   3   3   1   98.15    2.19
   3   3   1   98.03    2.15
  -3   3  -1   97.14    2.06
   4  -3   1   50.49    1.19
  -4  -3  -1   50.25    1.12
   4  -3   1   51.13    1.16
  -4  -3  -1   49.36    1.10
  -4   3  -1   49.43    1.13
   4   3   1   51.37    1.15
  -4   3  -1   51.04    1.16
   4   3   1   50.85    1.16
   5  -3   1    5.07    0.20
  -5  -3  -1    5.04    0.19
   5   3   1    5.13    0.19
  -5   3  -1    5.26    0.19
   5   3   1    5.06    0.18
  -5   3  -1    4.94    0.21
  -6  -3  -1    7.95    0.28
   6  -3   1    7.39    0.27
  -6   3  -1    7.79    0.26
  -6   3  -1    7.42    0.29
   6   3   1    8.00    0.27
   6   3   1    7.37    0.25
  -7  -3  -1    0.38    0.08
   7  -3   1    0.33    0.07
  -7   3  -1    0.25    0.09
  -7   3  -1    0.48    0.07
   7   3   1    0.46    0.08
  -8  -3  -1    0.83    0.12
   8  -3   1    0.57    0.10
   8   3   1    0.68    0.09
  -8   3  -1    0.59    0.12
  -9  -3  -1    0.97    0.14
   9  -3   1    1.10    0.13
  -9   3  -1    1.00    0.16
   9   3   1    1.04    0.13
 -10  -3  -1    0.12    0.10
  10  -3   1    0.20    0.09
 -10   3  -1    0.15    0.11
  10  -4  -1    4.47    0.26
 -10  -4   1    4.60    0.29
 -10   4   1    4.64    0.32
  -9  -4   1    0.69    0.13
   9  -4  -1    0.88    0.12
   9   4  -1    0.83    0.15
  -9   4   1    0.75    0.14
  -8  -4   1    0.74    0.11
   8  -4  -1    0.76    0.11
  -8   4   1    0.83    0.13
   8   4  -1    1.03    0.14
   7  -4  -1   14.55    0.46
  -7  -4   1   14.62    0.45
  -7   4   1   13.30    0.46
   7   4  -1   13.80    0.46
  -7   4   1   14.39    0.45
  -6  -4   1    2.86    0.16
  -6  -4   1    2.98    0.14
   6  -4  -1    2.91    0.17
  -6   4   1    3.09    0.17
  -6   4   1    3.39    0.18
   6   4  -1    2.99    0.19
  -5  -4   1   19.69    0.49
   5  -4  -1   19.37    0.53
  -5  -4   1   19.67    0.49
  -5  -4   1   18.65    0.49
  -5   4   1   18.49    0.52
   5   4  -1   18.69    0.54
  -5   4   1   18.51    0.51
   4  -4  -1   34.50    0.88
  -4  -4   1   36.37    0.85
  -4  -4   1   34.85    0.83
   4   4  -1   37.19    0.87
   4   4  -1   34.36    0.87
   4   4  -1   35.46    0.89
  -4   4   1   35.30    0.82
  -4   4   1   36.48    0.87
  -3  -4   1   12.62    0.34
   3  -4  -1   11.85    0.35
  -3  -4   1   12.41    0.33
   3   4  -1   12.36    0.35
  -3   4   1   12.46    0.33
  -3   4   1   12.33    0.36
  -3   4   1   12.59    0.35
   3   4  -1   12.43    0.36
  -2  -4   1   78.95    1.86
  -2  -4   1   83.70    1.83
   2  -4  -1   81.37    1.87
  -2  -4   1   83.72    1.86
   2   4  -1   83.23    1.87
  -2   4   1   84.19    1.87
   2   4  -1   84.37    1.84
   2   4  -1   79.99    1.87
  -2   4   1   78.33    1.83
  -2   4   1   82.51    1.71
   1  -4  -1   61.32    1.41
   1  -4  -1   63.54    1.38
  -1  -4   1   59.93    1.41
  -1  -4   1   61.89    1.39
  -1  -4   1   61.79    1.42
  -1   4   1   61.38    1.41
   1   4  -1   63.15    1.39
  -1   4   1   62.09    1.39
   1   4  -1   59.84    1.41
  -1   4   1   62.08    1.29
   0  -4   1    0.63    0.06
   0  -4   1    0.67    0.05
   0  -4  -1    0.61    0.05
   0   4  -1    0.68    0.05
   0   4   1    0.65    0.03
   0   4   1    0.68    0.05
   0   4   1    0.66    0.05
   0   4  -1    0.66    0.05
  -1  -4  -1    0.18    0.04
   1  -4   1    0.12    0.03
   1  -4   1    0.25    0.03
   1  -4   1    0.11    0.03
  -1  -4  -1    0.14    0.02
  -1  -4  -1    0.17    0.02
  -1   4  -1    0.10    0.03
   1   4   1    0.12    0.03
   1   4   1    0.15    0.03
  -1   4  -1    0.14    0.03
  -1   4  -1    0.13    0.03
   2  -4   1   19.27    0.50
  -2  -4  -1   19.54    0.46
  -2  -4  -1   19.57    0.43
  -2  -4  -1   19.95    0.47
   2  -4   1   20.63    0.50
  -2  -4  -1   19.83    0.47
  -2  -4  -1   20.09    0.46
   2   4   1   19.63    0.47
  -2   4  -1   19.79    0.47
   2   4   1   19.12    0.48
  -2   4  -1   19.66    0.49
  -2   4  -1   19.55    0.50
   2   4   1   20.00    0.48
   3  -4   1    4.81    0.18
  -3  -4  -1    4.99    0.14
  -3  -4  -1    4.73    0.15
  -3   4  -1    4.69    0.18
   3   4   1    5.16    0.16
   3   4   1    4.97    0.17
   3   4   1    5.14    0.16
  -3   4  -1    4.98    0.18
  -3   4  -1    4.90    0.17
  -4  -4  -1   12.45    0.33
   4  -4   1   12.24    0.37
  -4  -4  -1   12.47    0.31
   4   4   1   12.47    0.34
  -4   4  -1   12.42    0.36
   4   4   1   12.45    0.34
  -4   4  -1   12.61    0.35
   4   4   1   12.35    0.34
  -5  -4  -1    3.38    0.16
   5  -4   1    3.49    0.17
   5   4   1    3.79    0.17
   5   4   1    3.82    0.16
  -5   4  -1    3.81    0.19
  -5   4  -1    3.45    0.16
  -6  -4  -1    0.08    0.05
   6  -4   1   -0.06    0.04
  -6   4  -1    0.13    0.05
   6   4   1    0.05    0.07
  -6   4  -1    0.02    0.06
  -7  -4  -1    0.52    0.09
   7  -4   1    0.45    0.08
   7   4   1    0.60    0.09
  -7   4  -1    0.37    0.07
  -7   4  -1    0.32    0.09
   8  -4   1    0.06    0.06
  -8  -4  -1    0.13    0.07
   8   4   1   -0.03    0.06
  -8   4  -1   -0.04    0.08
   9  -4   1    0.36    0.09
  -9  -4  -1    0.38    0.11
  -9   4  -1    0.34    0.11
   9   4   1    0.37    0.11
 -10  -4  -1   -0.01    0.09
 -10   4  -1   -0.17    0.10
  -9  -5   1    0.62    0.12
   9  -5  -1    0.79    0.12
  -9   5   1    0.62    0.14
   9   5  -1    0.61    0.14
  -8  -5   1    0.07    0.07
   8  -5  -1    0.05    0.07
  -8   5   1   -0.02    0.07
  -8   5   1    0.02    0.07
   8   5  -1    0.10    0.10
  -7  -5   1    0.00    0.05
   7  -5  -1    0.02    0.06
  -7   5   1   -0.05    0.06
   7   5  -1    0.06    0.09
  -7   5   1    0.06    0.08
  -6  -5   1    6.74    0.23
   6  -5  -1    6.62    0.27
  -6  -5   1    6.79    0.25
  -6   5   1    6.58    0.27
  -6   5   1    6.62    0.27
   6   5  -1    6.67    0.29
  -5  -5   1    0.31    0.05
  -5  -5   1    0.33    0.05
  -5  -5   1    0.40    0.06
   5  -5  -1    0.17    0.06
   5   5  -1    0.44    0.10
   5   5  -1    0.23    0.08
  -5   5   1    0.39    0.07
  -5   5   1    0.36    0.07
   4  -5  -1   24.47    0.64
  -4  -5   1   24.84    0.61
  -4  -5   1   24.00    0.60
  -4   5   1   24.14    0.63
   4   5  -1   24.07    0.65
   4   5  -1   24.11    0.63
  -4   5   1   24.04    0.60
   3  -5  -1   32.41    0.82
  -3  -5   1   31.93    0.79
  -3  -5   1   33.33    0.80
  -3   5   1   33.24    0.81
  -3   5   1   33.52    0.83
  -3   5   1   33.34    0.76
   3   5  -1   33.68    0.81
   3   5  -1   33.51    0.83
  -2  -5   1    5.37    0.18
  -2  -5   1    5.25    0.19
   2  -5  -1    5.01    0.18
  -2   5   1    5.32    0.16
  -2   5   1    5.32    0.19
   2   5  -1    5.35    0.18
  -2   5   1    5.45    0.19
   2   5  -1    5.19    0.19
   2   5  -1    5.65    0.19
   1  -5  -1   45.24    1.03
  -1  -5   1   40.19    1.02
  -1  -5   1   43.15    1.03
  -1   5   1   43.52    1.03
  -1   5   1   45.61    1.01
   1   5  -1   43.98    1.01
   1   5  -1   43.06    1.03
  -1   5   1   44.74    0.93
   0  -5   1   74.67    1.74
   0  -5   1   76.92    1.59
   0  -5  -1   78.12    1.69
   0   5  -1   74.96    1.71
   0   5   1   77.09    1.64
   0   5   1   74.50    1.70
   0   5   1   78.06    1.74
   0   5  -1   74.83    1.74
   1  -5   1    0.14    0.04
  -1  -5  -1    0.08    0.04
  -1  -5  -1    0.08    0.03
   1  -5   1    0.11    0.03
  -1  -5  -1    0.08    0.02
   1   5   1    0.08    0.03
   1   5   1    0.09    0.03
  -1   5  -1    0.11    0.04
  -1   5  -1    0.12    0.03
  -1   5  -1    0.09    0.03
  -2  -5  -1   54.92    1.15
  -2  -5  -1   54.72    1.22
   2  -5   1   54.23    1.29
  -2  -5  -1   56.18    1.24
  -2  -5  -1   55.15    1.24
  -2   5  -1   55.30    1.26
   2   5   1   55.16    1.24
  -2   5  -1   54.77    1.19
  -2   5  -1   53.65    1.29
   2   5   1   55.18    1.26
   2   5   1   54.28    1.26
  -3  -5  -1    6.96    0.19
  -3  -5  -1    6.60    0.19
  -3  -5  -1    6.91    0.19
   3  -5   1    6.83    0.24
   3   5   1    7.19    0.22
  -3   5  -1    6.92    0.23
  -3   5  -1    6.56    0.23
  -3   5  -1    6.91    0.24
   3   5   1    6.72    0.21
   3   5   1    7.02    0.21
  -4  -5  -1    0.96    0.07
   4  -5   1    1.01    0.09
   4   5   1    1.02    0.07
  -4   5  -1    0.95    0.09
   4   5   1    1.00    0.09
   4   5   1    1.04    0.09
  -4   5  -1    0.69    0.09
  -5  -5  -1    1.50    0.10
   5  -5   1    1.68    0.12
   5   5   1    1.65    0.12
  -5   5  -1    1.70    0.12
   5   5   1    1.81    0.13
  -5   5  -1    1.60    0.13
   6  -5   1   12.22    0.41
  -6  -5  -1   12.77    0.38
  -6   5  -1   13.11    0.40
   6   5   1   12.59    0.39
  -6   5  -1   12.63    0.42
  -7  -5  -1    1.05    0.11
   7  -5   1    1.00    0.11
   7   5   1    1.23    0.13
  -7   5  -1    0.98    0.14
  -7   5  -1    0.97    0.11
   8  -5   1   13.75    0.47
  -8  -5  -1   14.03    0.46
   8   5   1   13.62    0.46
  -8   5  -1   13.41    0.49
   9  -5   1    0.39    0.09
  -9  -5  -1    0.44    0.11
   9   5   1    0.42    0.11
  -9   5  -1    0.46    0.13
  -9  -6   1    0.07    0.08
   9  -6  -1    0.16    0.08
   9   6  -1    0.16    0.12
  -9   6   1    0.04    0.10
  -8  -6   1    1.03    0.12
   8  -6  -1    1.39    0.14
  -8   6   1    1.19    0.16
  -8   6   1    1.08    0.14
   8   6  -1    1.18    0.16
  -7  -6   1    2.11    0.15
   7  -6  -1    1.83    0.15
   7   6  -1    2.15    0.18
  -7   6   1    2.01    0.16
  -7   6   1    2.32    0.18
  -6  -6   1    2.02    0.13
   6  -6  -1    2.44    0.16
  -6  -6   1    2.28    0.12
  -6   6   1    2.29    0.15
   6   6  -1    2.37    0.18
  -6   6   1    2.25    0.16
  -5  -6   1   10.11    0.30
   5  -6  -1    9.67    0.34
  -5  -6   1    9.54    0.29
   5   6  -1    9.49    0.34
   5   6  -1   10.21    0.36
  -5   6   1   10.04    0.34
  -5   6   1    9.81    0.33
   4  -6  -1    0.00    0.04
  -4  -6   1    0.06    0.03
  -4  -6   1    0.27    0.07
  -4   6   1   -0.05    0.04
   4   6  -1    0.00    0.06
   4   6  -1   -0.03    0.07
  -4   6   1   -0.02    0.04
  -3  -6   1   11.12    0.32
  -3  -6   1   10.91    0.32
   3  -6  -1   11.21    0.34
   3   6  -1   10.33    0.33
  -3   6   1   11.18    0.34
  -3   6   1   10.99    0.35
   3   6  -1   10.85    0.33
   3   6  -1   10.53    0.34
  -3   6   1   10.76    0.31
   2  -6  -1   22.71    0.60
  -2  -6   1   22.68    0.59
  -2   6   1   23.10    0.59
   2   6  -1   23.90    0.60
  -2   6   1   23.20    0.61
   2   6  -1   23.02    0.59
  -2   6   1   23.22    0.53
  -1  -6   1    2.06    0.12
  -1  -6   1    1.74    0.10
   1  -6  -1    2.12    0.11
  -1   6   1    1.93    0.10
   1   6  -1    2.03    0.11
   1   6  -1    2.03    0.11
  -1   6   1    2.12    0.08
  -1   6   1    2.08    0.11
   0  -6   1   60.29    1.40
   0  -6   1   60.52    1.26
   0   6   1   59.62    1.39
   0   6  -1   57.60    1.37
   0   6  -1   60.01    1.40
   0   6   1   59.89    1.36
   1  -6   1   14.19    0.39
  -1  -6  -1   13.74    0.36
  -1  -6  -1   13.28    0.37
   1   6   1   13.36    0.36
   1   6   1   14.33    0.38
  -1   6  -1   14.29    0.39
  -1   6  -1   14.02    0.38
  -2  -6  -1    6.35    0.18
   2  -6   1    5.99    0.22
  -2  -6  -1    6.36    0.16
   2   6   1    6.81    0.21
   2   6   1    6.29    0.20
  -2   6  -1    6.53    0.21
  -2   6  -1    6.60    0.23
  -2   6  -1    6.36    0.22
  -3  -6  -1    0.50    0.06
  -3  -6  -1    0.50    0.04
   3  -6   1    0.48    0.07
   3   6   1    0.44    0.07
  -3   6  -1    0.45    0.07
   3   6   1    0.39    0.06
  -3   6  -1    0.54    0.07
   3   6   1    0.48    0.05
  -4  -6  -1    7.74    0.23
  -4  -6  -1    7.98    0.22
   4  -6   1    8.12    0.28
   4   6   1    8.09    0.25
  -4   6  -1    7.68    0.27
   4   6   1    7.96    0.27
   4   6   1    8.07    0.25
  -4   6  -1    7.72    0.27
  -5  -6  -1    2.17    0.12
   5  -6   1    2.32    0.15
   5   6   1    2.15    0.15
  -5   6  -1    2.01    0.13
  -5   6  -1    1.99    0.14
   5   6   1    2.19    0.14
   6  -6   1   -0.01    0.05
  -6  -6  -1   -0.05    0.04
  -6   6  -1   -0.04    0.06
  -6   6  -1    0.05    0.05
   6   6   1    0.07    0.07
  -7  -6  -1    1.04    0.11
   7  -6   1    1.26    0.13
   7   6   1    1.40    0.14
  -7   6  -1    1.34    0.15
  -7   6  -1    1.43    0.13
   8  -6   1    0.74    0.12
  -8  -6  -1    0.60    0.11
  -8   6  -1    0.70    0.14
   8   6   1    0.67    0.12
   9  -6   1    2.54    0.19
  -9  -6  -1    2.61    0.20
  -9   6  -1    2.11    0.22
   9   6   1    2.29    0.20
   9  -7  -1    0.45    0.10
  -9  -7   1    0.15    0.09
   9   7  -1    0.03    0.11
  -9   7   1   -0.03    0.10
   8  -7  -1    0.27    0.09
  -8  -7   1    0.20    0.08
  -8   7   1    0.34    0.10
  -8   7   1    0.20    0.10
   8   7  -1    0.32    0.12
   7  -7  -1    0.07    0.06
  -7  -7   1    0.03    0.06
   7   7  -1   -0.04    0.09
  -7   7   1    0.02    0.08
  -7   7   1    0.07    0.07
  -6  -7   1    6.53    0.24
   6  -7  -1    6.58    0.28
   6   7  -1    6.81    0.29
   6   7  -1    6.50    0.30
  -6   7   1    6.60    0.28
  -6   7   1    6.23    0.28
   5  -7  -1    6.22    0.26
  -5  -7   1    6.42    0.21
  -5  -7   1    6.30    0.22
   5   7  -1    6.28    0.27
   5   7  -1    6.28    0.28
  -5   7   1    6.31    0.26
  -5   7   1    6.61    0.26
  -4  -7   1    5.14    0.19
   4  -7  -1    5.20    0.22
  -4  -7   1    5.38    0.21
  -4   7   1    5.26    0.21
   4   7  -1    4.96    0.23
  -4   7   1    5.17    0.22
   4   7  -1    5.29    0.22
  -3  -7   1    4.32    0.19
  -3  -7   1    4.17    0.17
   3  -7  -1    4.59    0.19
  -3   7   1    4.18    0.19
  -3   7   1    4.37    0.17
   3   7  -1    4.18    0.20
   3   7  -1    4.55    0.19
   3   7  -1    4.32    0.19
  -3   7   1    4.35    0.20
  -2  -7   1    3.66    0.15
   2  -7  -1    3.56    0.16
   2   7  -1    3.60    0.16
   2   7  -1    3.78    0.16
  -2   7   1    3.41    0.16
  -2   7   1    3.63    0.14
  -2   7   1    3.43    0.17
   1  -7  -1   40.27    1.01
  -1  -7   1   41.78    1.02
  -1   7   1   42.79    1.00
   1   7  -1   41.96    1.02
  -1   7   1   42.47    0.90
   1   7  -1   41.18    1.00
  -1   7   1   42.33    1.02
   0  -7  -1    0.03    0.03
   0  -7   1    0.03    0.03
   0  -7   1    0.02    0.02
   0   7   1    0.01    0.04
   0   7  -1    0.10    0.04
   0   7  -1    0.10    0.04
   0   7   1   -0.01    0.03
  -1  -7  -1   87.84    1.95
   1  -7   1   86.02    1.98
  -1   7  -1   83.44    1.94
  -1   7  -1   85.08    1.99
   1   7   1   89.05    1.97
   1   7   1   83.19    1.93
   2  -7   1   12.44    0.38
  -2  -7  -1   12.12    0.28
  -2  -7  -1   12.26    0.33
   2   7   1   12.70    0.36
  -2   7  -1   12.56    0.37
  -2   7  -1   12.44    0.34
  -2   7  -1   12.77    0.38
   2   7   1   12.06    0.35
  -3  -7  -1    9.72    0.28
   3  -7   1    9.56    0.32
  -3  -7  -1    9.65    0.24
  -3   7  -1    9.83    0.30
  -3   7  -1    9.61    0.31
   3   7   1    9.99    0.30
   3   7   1    9.55    0.29
  -4  -7  -1    4.30    0.15
  -4  -7  -1    4.06    0.14
   4  -7   1    3.95    0.19
  -4   7  -1    3.97    0.18
  -4   7  -1    3.90    0.19
   4   7   1    4.08    0.19
   4   7   1    3.77    0.16
   4   7   1    3.98    0.17
  -5  -7  -1    0.68    0.07
   5  -7   1    0.55    0.09
  -5  -7  -1    0.53    0.04
  -5   7  -1    0.68    0.09
   5   7   1    0.69    0.09
   5   7   1    0.78    0.11
  -5   7  -1    0.68    0.09
  -6  -7  -1    3.53    0.17
   6  -7   1    3.65    0.20
  -6   7  -1    3.93    0.22
  -6   7  -1    3.62    0.19
   6   7   1    3.35    0.19
   6   7   1    3.67    0.20
  -7  -7  -1    6.22    0.26
   7  -7   1    6.21    0.29
  -7   7  -1    6.10    0.30
   7   7   1    5.85    0.27
  -7   7  -1    6.20    0.27
  -8  -7  -1    1.72    0.15
   8  -7   1    1.74    0.16
  -8   7  -1    1.59    0.18
   8   7   1    1.45    0.16
  -9  -7  -1    1.26    0.15
   9  -7   1    1.55    0.16
  -9   7  -1    1.68    0.20
  -9  -8   1    0.05    0.09
  -9   8   1    0.24    0.13
   8  -8  -1    1.80    0.16
  -8  -8   1    1.34    0.14
  -8   8   1    1.55    0.17
  -8   8   1    1.64    0.17
   8   8  -1    1.65    0.19
   7  -8  -1    0.25    0.08
  -7  -8   1    0.11    0.06
  -7   8   1    0.20    0.09
  -7   8   1    0.16    0.08
   7   8  -1    0.11    0.10
  -6  -8   1    9.23    0.30
   6  -8  -1    8.77    0.35
   6   8  -1    9.43    0.37
   6   8  -1    8.89    0.35
  -6   8   1    9.60    0.35
  -6   8   1    9.37    0.36
  -5  -8   1    1.17    0.10
  -5  -8   1    1.36    0.09
   5  -8  -1    1.26    0.13
  -5   8   1    1.27    0.12
  -5   8   1    1.31    0.12
   5   8  -1    1.18    0.13
   5   8  -1    1.22    0.14
   4  -8  -1    4.66    0.22
  -4  -8   1    4.80    0.19
  -4  -8   1    4.71    0.20
  -4   8   1    4.82    0.22
  -4   8   1    4.56    0.20
   4   8  -1    4.44    0.23
   4   8  -1    5.10    0.22
  -3  -8   1    5.36    0.22
   3  -8  -1    4.90    0.22
  -3  -8   1    5.21    0.20
  -3   8   1    4.90    0.23
   3   8  -1    4.80    0.21
   3   8  -1    4.98    0.21
  -3   8   1    5.53    0.22
  -3   8   1    5.51    0.20
   2  -8  -1    5.11    0.21
  -2  -8   1    5.43    0.21
   2   8  -1    5.42    0.21
  -2   8   1    5.55    0.23
  -2   8   1    5.29    0.22
  -2   8   1    5.47    0.18
   2   8  -1    5.11    0.21
   1  -8  -1    0.67    0.07
  -1   8   1    0.83    0.09
  -1   8   1    0.78    0.08
   1   8  -1    0.82    0.09
   1   8  -1    1.01    0.09
  -1   8   1    0.89    0.06
   0  -8  -1    3.00    0.14
   0  -8   1    3.80    0.17
   0   8   1    3.53    0.16
   0   8  -1    3.74    0.17
   0   8  -1    3.60    0.17
   0   8   1    3.65    0.17
   1  -8   1    0.01    0.04
  -1  -8  -1    0.03    0.03
   1   8   1    0.07    0.04
  -1   8  -1    0.00    0.04
  -1   8  -1    0.02    0.05
   1   8   1   -0.04    0.03
   2  -8   1    0.69    0.08
  -2  -8  -1    0.68    0.06
   2   8   1    0.69    0.08
  -2   8  -1    0.70    0.08
  -2   8  -1    0.72    0.08
   2   8   1    0.68    0.07
  -2   8  -1    0.66    0.08
  -3  -8  -1    1.25    0.10
   3  -8   1    1.26    0.11
  -3  -8  -1    1.26    0.06
  -3   8  -1    1.38    0.11
  -3   8  -1    1.23    0.10
   3   8   1    1.07    0.09
   3   8   1    1.32    0.10
  -4  -8  -1    1.39    0.08
  -4  -8  -1    1.53    0.10
   4  -8   1    1.72    0.13
   4   8   1    1.49    0.11
   4   8   1    1.42    0.11
  -4   8  -1    1.61    0.13
  -4   8  -1    1.55    0.12
   4   8   1    1.45    0.13
  -5  -8  -1    5.16    0.19
   5  -8   1    4.88    0.24
   5   8   1    5.33    0.22
   5   8   1    5.08    0.21
   5   8   1    5.12    0.23
  -5   8  -1    5.22    0.24
  -5   8  -1    4.84    0.23
  -6  -8  -1    0.42    0.07
   6  -8   1    0.56    0.10
   6   8   1    0.45    0.09
  -6   8  -1    0.60    0.10
   6   8   1    0.53    0.10
  -6   8  -1    0.50    0.11
  -7  -8  -1    3.40    0.18
   7  -8   1    3.18    0.21
  -7   8  -1    3.20    0.20
   7   8   1    3.09    0.21
  -7   8  -1    3.08    0.22
   8  -8   1    5.37    0.28
   8   8   1    5.04    0.27
  -8   8  -1    5.37    0.30
   9  -8   1    2.62    0.20
  -9   8  -1    2.26    0.22
  -8   9   1    0.07    0.10
   8   9  -1   -0.02    0.10
  -8   9   1    0.10    0.09
  -7  -9   1    1.60    0.13
   7  -9  -1    1.65    0.16
   7   9  -1    1.94    0.19
   7   9  -1    1.33    0.17
  -7   9   1    1.49    0.16
  -7   9   1    1.48    0.16
   6  -9  -1    0.97    0.13
  -6  -9   1    0.83    0.09
   6   9  -1    0.82    0.13
   6   9  -1    0.98    0.14
  -6   9   1    0.78    0.12
  -6   9   1    0.83    0.12
  -5  -9   1    3.23    0.16
   5  -9  -1    3.32    0.20
  -5  -9   1    2.96    0.14
   5   9  -1    3.03    0.20
   5   9  -1    3.05    0.19
  -5   9   1    2.97    0.18
  -5   9   1    3.04    0.19
  -4  -9   1    6.06    0.24
   4  -9  -1    5.89    0.26
  -4   9   1    5.63    0.25
  -4   9   1    5.84    0.24
   4   9  -1    5.80    0.25
   4   9  -1    5.86    0.25
  -3  -9   1    0.26    0.09
   3  -9  -1    0.33    0.07
  -3  -9   1    0.31    0.06
   3   9  -1    0.41    0.09
  -3   9   1    0.29    0.07
  -3   9   1    0.28    0.07
  -3   9   1    0.31    0.08
   3   9  -1    0.37    0.07
   2  -9  -1   14.27    0.44
  -2  -9   1   13.99    0.42
   2   9  -1   13.70    0.44
  -2   9   1   14.73    0.37
   2   9  -1   14.41    0.43
  -2   9   1   15.24    0.44
  -2   9   1   14.71    0.46
   1  -9  -1    0.20    0.05
  -1  -9   1    0.26    0.04
  -1   9   1    0.25    0.06
  -1   9   1    0.25    0.06
   1   9  -1    0.24    0.06
   1   9  -1    0.20    0.06
   0  -9  -1    8.11    0.27
   0  -9   1    8.57    0.29
   0   9   1    8.08    0.28
   0   9  -1    8.22    0.30
   0   9   1    8.36    0.29
   0   9  -1    8.47    0.29
   1  -9   1   12.72    0.41
  -1  -9  -1   13.03    0.37
  -1   9  -1   13.35    0.40
   1   9   1   12.84    0.40
  -1   9  -1   13.21    0.42
   1   9   1   12.77    0.39
  -2  -9  -1    9.41    0.28
   2  -9   1    9.46    0.33
   2   9   1    9.31    0.30
  -2   9  -1    8.73    0.32
   2   9   1    9.55    0.31
  -2   9  -1    9.25    0.33
  -3  -9  -1    0.84    0.05
   3  -9   1    1.00    0.11
   3   9   1    0.78    0.09
  -3   9  -1    0.88    0.10
  -3   9  -1    0.78    0.09
   3   9   1    0.91    0.09
  -4  -9  -1   17.80    0.42
   4  -9   1   17.73    0.55
  -4  -9  -1   18.10    0.47
   4   9   1   17.40    0.50
   4   9   1   17.61    0.51
  -4   9  -1   18.02    0.53
  -4   9  -1   17.99    0.51
  -5  -9  -1    0.17    0.05
   5  -9   1    0.17    0.08
   5   9   1    0.17    0.08
  -5   9  -1    0.21    0.08
   5   9   1    0.17    0.06
  -5   9  -1    0.06    0.07
   5   9   1    0.19    0.08
  -6  -9  -1   11.88    0.35
   6  -9   1   11.90    0.43
   6   9   1   11.41    0.40
  -6   9  -1   11.14    0.41
   6   9   1   11.03    0.39
  -6   9  -1   11.74    0.42
   7  -9   1    2.69    0.20
  -7   9  -1    2.99    0.22
   7   9   1    2.54    0.19
   7   9   1    3.04    0.20
  -7   9  -1    2.83    0.20
   8  -9   1    1.55    0.17
   8   9   1    1.27    0.16
  -8   9  -1    1.62    0.19
  -8  10   1   -0.14    0.10
   8  10  -1    0.10    0.11
   7  10  -1    6.67    0.32
   7  10  -1    6.72    0.33
  -7  10   1    6.50    0.32
  -7  10   1    6.29    0.32
  -6  10   1   -0.06    0.08
  -6  10   1   -0.04    0.06
   6  10  -1   -0.03    0.10
   6  10  -1    0.03    0.09
   5 -10  -1   18.18    0.57
  -5 -10   1   17.04    0.45
   5  10  -1   17.59    0.55
  -5  10   1   18.38    0.53
  -5  10   1   16.92    0.56
  -4 -10   1    2.20    0.10
   4 -10  -1    2.56    0.17
  -4 -10   1    2.65    0.17
   4  10  -1    2.48    0.17
  -4  10   1    2.45    0.16
  -4  10   1    2.20    0.17
   3 -10  -1   14.60    0.47
   3  10  -1   14.88    0.47
  -3  10   1   14.82    0.41
  -3  10   1   14.53    0.47
   3  10  -1   14.54    0.46
   2 -10  -1   -0.02    0.04
  -2 -10   1    0.10    0.05
   2  10  -1    0.08    0.06
   2  10  -1   -0.01    0.06
  -2  10   1    0.09    0.06
  -2  10   1    0.01    0.05
  -2  10   1   -0.01    0.05
   1 -10  -1    2.56    0.15
   1  10  -1    2.68    0.16
  -1  10   1    2.39    0.16
   1  10  -1    2.46    0.16
  -1  10   1    2.35    0.15
   0 -10  -1    2.51    0.14
   0 -10   1    2.41    0.15
   0  10   1    2.56    0.15
   0  10  -1    2.61    0.16
   0  10   1    2.42    0.15
   0  10  -1    2.76    0.16
   1 -10   1    0.08    0.05
  -1 -10  -1    0.23    0.05
   1  10   1    0.08    0.06
  -1  10  -1    0.19    0.07
  -1  10  -1    0.03    0.06
   1  10   1    0.19    0.06
  -2 -10  -1    0.06    0.05
   2 -10   1    0.03    0.06
  -2  10  -1    0.01    0.06
   2  10   1    0.06    0.05
   2  10   1    0.00    0.06
   3 -10   1    1.42    0.13
   3  10   1    1.38    0.12
  -3  10  -1    1.50    0.12
   3  10   1    1.41    0.12
  -3  10  -1    1.29    0.13
   4 -10   1    3.89    0.22
   4  10   1    3.85    0.19
  -4  10  -1    3.94    0.21
  -4  10  -1    3.98    0.20
   4  10   1    3.93    0.20
   5 -10   1    2.06    0.17
   5  10   1    2.05    0.16
  -5  10  -1    2.26    0.17
  -5  10  -1    2.28    0.17
   6 -10   1    2.70    0.20
  -6  10  -1    3.10    0.21
   6  10   1    3.04    0.19
  -6  10  -1    2.91    0.19
   7 -10   1    0.16    0.09
  -7  10  -1    0.11    0.09
  -7  10  -1    0.03    0.09
   7  10   1    0.16    0.10
   7  10   1    0.13    0.09
  -8  10  -1    0.86    0.16
  -8  11   1   -0.05    0.10
  -7  11   1    0.40    0.11
  -7  11   1    0.34    0.12
   7  11  -1    0.24    0.12
   6  11  -1    0.06    0.10
  -6  11   1   -0.02    0.08
  -6  11   1   -0.03    0.08
  -5  11   1    1.71    0.16
   5  11  -1    1.77    0.17
  -5  11   1    1.77    0.15
  -4 -11   1   -0.12    0.09
   4  11  -1    0.04    0.08
  -4  11   1    0.10    0.07
  -4  11   1    0.06    0.07
   3  11  -1    2.34    0.17
  -3  11   1    2.50    0.14
  -3  11   1    2.33    0.17
   2 -11  -1    2.37    0.16
   2  11  -1    2.47    0.17
  -2  11   1    2.31    0.16
  -2  11   1    2.42    0.13
   1 -11  -1    5.29    0.23
  -1  11   1    5.47    0.26
  -1  11   1    5.67    0.25
   1  11  -1    5.40    0.24
   1  11  -1    5.71    0.26
   0 -11   1   10.08    0.36
   0 -11  -1   10.26    0.34
   0  11   1   10.27    0.37
   0  11   1    9.85    0.35
   0  11  -1   10.11    0.37
   0  11  -1   10.20    0.36
   1 -11   1    0.27    0.08
  -1  11  -1    0.17    0.08
   1  11   1    0.08    0.06
  -1  11  -1    0.21    0.08
   1  11   1    0.17    0.07
   2 -11   1    7.81    0.31
  -2  11  -1    8.46    0.32
   2  11   1    7.32    0.29
   2  11   1    8.26    0.31
   3 -11   1    7.28    0.31
   3  11   1    7.24    0.28
  -3  11  -1    7.51    0.31
   4 -11   1    1.63    0.15
  -4  11  -1    1.52    0.15
  -4  11  -1    1.56    0.14
   4  11   1    1.50    0.14
   5 -11   1   13.42    0.49
   5  11   1   13.63    0.45
  -5  11  -1   14.25    0.46
  -5  11  -1   13.38    0.48
  -6  11  -1    3.01    0.21
   6  11   1    3.01    0.20
  -6  11  -1    2.78    0.21
  -7  11  -1    0.01    0.09
   7  11   1   -0.05    0.09
  -7  11  -1    0.15    0.10
  -8  11  -1    5.07    0.32
   7  12  -1    0.52    0.14
  -7  12   1    0.61    0.14
  -7  12   1    0.38    0.12
  -6  12   1    4.05    0.24
   6  12  -1    3.52    0.24
  -6  12   1    3.21    0.24
  -5  12   1   -0.02    0.08
  -5  12   1    0.19    0.10
   5  12  -1   -0.01    0.09
  -4  12   1   20.17    0.64
  -4  12   1   21.14    0.57
   4  12  -1   20.50    0.62
  -3  12   1    1.58    0.15
  -3  12   1    1.47    0.12
   3  12  -1    1.39    0.15
  -2  12   1   10.74    0.39
   2  12  -1   10.87    0.39
   1  12  -1    2.08    0.17
  -1  12   1    2.08    0.16
   0  12  -1    3.19    0.20
   0  12   1    2.75    0.18
  -1  12  -1    0.57    0.11
   1  12   1    0.75    0.11
   2  12   1    7.78    0.30
  -2  12  -1    7.17    0.31
   3  12   1    3.44    0.20
  -3  12  -1    3.56    0.21
  -4  12  -1    3.15    0.19
  -4  12  -1    3.14    0.21
   4  12   1    2.86    0.18
  -5  12  -1    0.38    0.11
   5  12   1    0.34    0.11
  -5  12  -1    0.54    0.11
   6  12   1    0.00    0.09
  -6  12  -1    0.12    0.10
  -6  12  -1    0.12    0.10
   7  12   1   -0.10    0.10
  -7  12  -1    0.05    0.10
  -7  13   1    0.53    0.14
  -7  13   1    0.54    0.14
  -6  13   1    1.20    0.16
  -6  13   1    1.37    0.18
   6  13  -1    1.37    0.18
  -5  13   1    0.67    0.13
   5  13  -1    0.63    0.14
  -5  13   1    0.78    0.12
  -4  13   1    0.81    0.13
  -4  13   1    0.71    0.11
   4  13  -1    0.89    0.14
  -3  13   1   20.86    0.65
   3  13  -1   20.19    0.63
  -2  13   1   23.66    0.71
   2  13  -1   23.75    0.70
   1  13  -1   31.52    0.86
  -1  13   1   30.34    0.86
   0  13   1    8.60    0.34
   0  13  -1    7.99    0.34
  -1  13  -1    4.67    0.26
   1  13   1    5.25    0.25
  -2  13  -1    0.11    0.08
   2  13   1    0.08    0.08
  -3  13  -1    4.40    0.25
   3  13   1    4.71    0.24
   4  13   1    0.22    0.09
  -4  13  -1    0.25    0.10
   5  13   1    7.70    0.33
  -5  13  -1    7.59    0.36
  -5  13  -1    8.18    0.34
  -6  13  -1    2.17    0.21
  -6  13  -1    2.04    0.19
   6  13   1    2.19    0.20
  -7  13  -1    4.66    0.30
   6  14  -1    1.34    0.19
  -6  14   1    1.31    0.19
   5  14  -1    5.91    0.32
  -5  14   1    6.00    0.32
   4  14  -1    4.22    0.26
  -4  14   1    4.27    0.27
   3  14  -1   18.58    0.61
  -3  14   1   19.52    0.64
   2  14  -1    0.72    0.14
  -2  14   1    0.95    0.14
  -1  14   1   14.68    0.51
   1  14  -1   14.46    0.51
   0  14  -1    0.18    0.10
   0  14   1    0.24    0.09
   1  14   1    6.23    0.29
  -1  14  -1    6.44    0.31
   2  14   1    5.31    0.27
  -2  14  -1    5.61    0.29
   3  14   1    1.52    0.16
  -3  14  -1    1.41    0.17
  -4  14  -1    4.45    0.27
   4  14   1    4.68    0.26
   5  14   1    0.11    0.11
  -5  14  -1    0.28    0.11
  -6  14  -1    1.51    0.19
  -6  14  -1    1.20    0.17
   6  14   1    1.48    0.19
   5  15  -1    0.90    0.17
  -5  15   1    1.07    0.17
   4  15  -1    2.68    0.23
  -4  15   1    2.93    0.23
  -3  15   1    0.04    0.10
   3  15  -1   -0.05    0.10
  -2  15   1    0.26    0.10
   2  15  -1    0.19    0.11
  -1  15   1    1.53    0.17
   1  15  -1    1.38    0.16
   0  15  -1    0.33    0.11
   0  15   1    0.49    0.12
  -1  15  -1    0.09    0.10
   1  15   1    0.15    0.10
  -2  15  -1    0.58    0.13
   2  15   1    1.00    0.15
  -3  15  -1    1.13    0.17
   3  15   1    1.35    0.17
   4  15   1    2.53    0.21
  -4  15  -1    2.77    0.23
  -5  15  -1    0.49    0.14
   5  15   1    0.34    0.13
   4  16  -1    0.90    0.18
  -4  16   1    0.95    0.17
  -3  16   1   -0.13    0.09
   3  16  -1   -0.06    0.11
   2  16  -1    0.10    0.12
  -2  16   1   -0.09    0.08
  -1  16   1    0.50    0.12
   1  16  -1    0.43    0.14
   0  16  -1    1.25    0.17
   0  16   1    1.15    0.17
   1  16   1    0.38    0.13
  -1  16  -1    0.66    0.14
  -2  16  -1    4.85    0.29
   2  16   1    4.24    0.27
  -3  16  -1    0.45    0.14
   3  16   1    0.40    0.13
   4  16   1   -0.02    0.12
  -4  16  -1    0.33    0.14
   2  17  -1    1.10    0.19
  -2  17   1    1.10    0.17
   1  17  -1    2.49    0.24
  -1  17   1    2.79    0.24
   0  17  -1    1.20    0.18
   0  17   1    0.78    0.16
   1  17   1    4.90    0.30
  -1  17  -1    5.25    0.32
   2  17   1    0.20    0.13
  -2  17  -1    0.31    0.14
  10   0  -2    0.43    0.12
 -10   0   2    0.15    0.11
  -9   0   2   -0.01    0.08
   9   0  -2    0.00    0.07
   8   0  -2   14.53    0.49
  -8   0   2   14.45    0.48
  -7   0   2    0.00    0.05
   7   0  -2   -0.02    0.06
  -7   0   2   -0.01    0.05
  -6   0   2    9.30    0.30
   6   0  -2    9.43    0.32
  -6   0   2    9.57    0.32
  -5   0   2    0.09    0.04
  -5   0   2    0.00    0.04
   5   0  -2   -0.01    0.05
  -4   0   2   38.77    0.91
   4   0  -2   38.86    0.94
   3   0  -2    0.01    0.03
   3   0  -2   -0.03    0.03
  -3   0   2    0.07    0.03
  -3   0   2    0.01    0.03
   2   0  -2   13.30    0.34
  -2   0   2   13.02    0.34
  -2   0   2   13.03    0.33
   2   0  -2   13.18    0.34
   1   0  -2   -0.04    0.04
  -1   0   2    0.00    0.03
  -1   0   2   -0.01    0.04
   1   0  -2   -0.02    0.03
   0   0   2   81.38    1.82
   0   0   2   82.99    1.82
   0   0   2   83.07    1.86
   2   0   2    2.37    0.07
  -2   0  -2    2.36    0.10
   2   0   2    2.77    0.08
   2   0   2    2.34    0.10
  -3   0  -2    0.01    0.01
   3   0   2    0.01    0.02
   3   0   2    0.00    0.02
   4   0   2   12.57    0.31
  -4   0  -2   12.19    0.30
   4   0   2   11.85    0.32
  -4   0  -2   12.54    0.35
   5   0   2    0.02    0.03
  -5   0  -2    0.05    0.05
   5   0   2    0.02    0.04
  -5   0  -2    0.01    0.01
   6   0   2   13.27    0.35
   6   0   2   11.67    0.35
  -6   0  -2   11.92    0.39
  -7   0  -2    0.03    0.07
   7   0   2    0.03    0.05
  -8   0  -2    8.99    0.37
   8   0   2    8.86    0.31
   9   0   2    0.05    0.06
  -9   0  -2    0.06    0.09
 -10   0  -2    0.91    0.16
  10  -1  -2    0.45    0.12
 -10  -1   2    0.21    0.12
  10   1  -2    0.69    0.14
 -10   1   2    0.17    0.11
  -9  -1   2    0.36    0.11
   9  -1  -2    0.44    0.10
   9   1  -2    0.47    0.11
  -9   1   2    0.64    0.13
   8  -1  -2    0.13    0.08
  -8  -1   2    0.05    0.08
   8   1  -2   -0.02    0.07
  -8   1   2    0.06    0.07
  -8   1   2    0.02    0.08
  -7  -1   2    4.09    0.21
  -7  -1   2    4.12    0.19
   7  -1  -2    3.44    0.19
  -7   1   2    4.26    0.22
  -7   1   2    3.79    0.19
   7   1  -2    3.84    0.21
   6  -1  -2   17.16    0.51
  -6  -1   2   17.62    0.49
  -6  -1   2   17.64    0.49
  -6   1   2   18.06    0.49
   6   1  -2   17.43    0.51
  -6   1   2   17.90    0.50
  -5  -1   2   16.62    0.44
  -5  -1   2   16.64    0.45
   5  -1  -2   16.81    0.47
  -5   1   2   16.32    0.44
   5   1  -2   16.73    0.47
  -5   1   2   16.54    0.45
  -4  -1   2  113.87    2.49
   4  -1  -2  112.50    2.55
  -4   1   2  111.53    2.35
   4   1  -2  112.65    2.55
  -4   1   2  112.01    2.50
  -4   1   2  111.08    2.55
   3  -1  -2    0.72    0.06
  -3  -1   2    0.69    0.06
  -3  -1   2    0.74    0.06
   3   1  -2    0.75    0.07
  -3   1   2    1.13    0.07
  -3   1   2    0.93    0.07
   3   1  -2    0.81    0.07
   2  -1  -2  157.93    3.48
  -2  -1   2  156.73    3.41
  -2  -1   2  159.26    3.42
  -2  -1   2  156.08    3.47
   2  -1  -2  160.14    3.40
  -2   1   2  159.00    3.48
   2   1  -2  153.25    3.41
  -2   1   2  148.76    3.41
   2   1  -2  153.71    3.48
   1  -1  -2  108.90    2.38
  -1  -1   2  105.61    2.44
   1  -1  -2  103.51    2.43
  -1  -1   2  110.53    2.39
  -1  -1   2  107.87    2.39
  -1   1   2  107.08    2.43
  -1   1   2  111.01    2.39
   1   1  -2  108.85    2.39
   1   1  -2  112.85    2.40
   1   1  -2  112.02    2.45
   0  -1   2    0.12    0.04
   0  -1  -2    0.15    0.04
   0  -1  -2    0.13    0.03
   0  -1   2    0.21    0.03
   0   1   2    0.07    0.03
   0   1   2    0.10    0.03
   0   1  -2    0.12    0.03
   1  -1   2  158.58    3.24
   1  -1   2  157.44    3.54
   1  -1   2  161.58    3.45
  -1   1  -2  158.66    3.47
   1   1   2  154.39    3.23
   2  -1   2   13.93    0.33
   2  -1   2   13.96    0.34
  -2  -1  -2   14.13    0.33
  -2   1  -2   13.79    0.34
   2   1   2   13.99    0.33
  -2   1  -2   12.67    0.32
  -3  -1  -2    2.59    0.11
   3  -1   2    2.74    0.10
   3  -1   2    2.68    0.10
  -3   1  -2    2.68    0.12
  -3   1  -2    2.60    0.09
   3   1   2    2.75    0.08
   3   1   2    2.82    0.08
   4  -1   2   11.52    0.31
  -4  -1  -2   10.82    0.32
   4  -1   2   11.44    0.30
  -4   1  -2   11.16    0.33
   4   1   2   10.80    0.29
   4   1   2   11.47    0.28
  -4   1  -2   11.68    0.29
   5  -1   2    5.69    0.19
   5  -1   2    5.51    0.19
  -5  -1  -2    5.60    0.22
  -5  -1  -2    5.74    0.15
   5   1   2    5.66    0.18
  -5   1  -2    5.75    0.23
  -5   1  -2    5.68    0.17
   5   1   2    5.95    0.18
  -6  -1  -2   22.72    0.62
   6  -1   2   23.51    0.59
   6  -1   2   22.91    0.61
  -6  -1  -2   23.64    0.54
  -6   1  -2   22.76    0.63
   6   1   2   22.65    0.59
   6   1   2   24.28    0.58
  -6   1  -2   24.11    0.57
   7  -1   2    0.89    0.09
  -7  -1  -2    1.02    0.12
  -7   1  -2    1.20    0.13
   7   1   2    1.00    0.09
   8  -1   2    3.30    0.18
  -8  -1  -2    3.42    0.22
  -8   1  -2    3.75    0.23
   8   1   2    3.56    0.18
  -9  -1  -2    3.81    0.25
   9  -1   2    3.96    0.21
   9   1   2    4.34    0.21
  -9   1  -2    4.13    0.27
 -10  -1  -2    0.01    0.11
 -10   1  -2    0.00    0.10
 -10  -2   2    0.01    0.09
  10  -2  -2    0.36    0.11
  10   2  -2    0.24    0.12
 -10   2   2    0.06    0.10
   9  -2  -2    2.35    0.19
  -9  -2   2    2.33    0.20
  -9   2   2    2.43    0.20
   9   2  -2    2.55    0.21
   8  -2  -2    7.62    0.32
  -8  -2   2    6.85    0.31
  -8   2   2    7.71    0.30
  -8   2   2    7.13    0.32
   8   2  -2    7.02    0.32
  -7  -2   2   23.84    0.65
   7  -2  -2   24.54    0.68
  -7  -2   2   23.42    0.63
  -7   2   2   24.13    0.66
   7   2  -2   24.74    0.69
  -7   2   2   23.96    0.66
  -6  -2   2    9.26    0.31
  -6  -2   2    9.01    0.29
   6  -2  -2    9.00    0.32
   6   2  -2    8.82    0.33
  -6   2   2    9.14    0.31
  -6   2   2    8.89    0.31
   5  -2  -2    8.18    0.28
  -5  -2   2    8.39    0.26
  -5  -2   2    8.05    0.26
   5   2  -2    8.76    0.30
  -5   2   2    8.22    0.27
  -5   2   2    8.37    0.27
   4  -2  -2    0.48    0.07
  -4  -2   2    0.54    0.06
  -4   2   2    0.51    0.07
  -4   2   2    0.44    0.06
   4   2  -2    0.60    0.08
  -4   2   2    0.57    0.07
   3  -2  -2    6.04    0.20
  -3  -2   2    6.36    0.20
  -3  -2   2    6.57    0.20
   3   2  -2    5.82    0.21
  -3   2   2    6.16    0.20
  -3   2   2    6.40    0.21
   3   2  -2    6.56    0.22
   2  -2  -2    8.16    0.24
  -2  -2   2    8.43    0.25
  -2  -2   2    8.50    0.25
   2  -2  -2    8.57    0.23
  -2  -2   2    8.21    0.24
  -2   2   2    8.14    0.23
   2   2  -2    8.51    0.26
   2   2  -2    8.55    0.25
   2   2  -2    8.80    0.26
  -2   2   2    8.05    0.24
  -1  -2   2    2.52    0.11
   1  -2  -2    2.61    0.10
  -1  -2   2    2.70    0.12
   1  -2  -2    2.37    0.10
  -1  -2   2    2.50    0.12
  -1   2   2    2.64    0.10
  -1   2   2    2.43    0.10
   1   2  -2    2.65    0.12
   1   2  -2    2.58    0.11
   0  -2  -2   22.32    0.51
   0  -2  -2   21.45    0.52
   0  -2   2   22.87    0.54
   0  -2   2   23.10    0.53
   0  -2   2   21.68    0.53
   0   2   2   21.63    0.52
   0   2   2   21.82    0.51
   0   2  -2   21.51    0.52
   1  -2   2   24.94    0.58
   1  -2   2   25.08    0.59
   1  -2   2   24.78    0.56
   1   2   2   24.71    0.54
  -1   2  -2   25.22    0.58
   1   2   2   24.35    0.57
  -1   2  -2   25.35    0.59
  -2  -2  -2   32.54    0.72
   2  -2   2   33.99    0.76
   2  -2   2   32.83    0.78
  -2   2  -2   33.33    0.76
  -2   2  -2   32.76    0.74
   2   2   2   33.25    0.72
  -2   2  -2   34.02    0.77
   3  -2   2    0.50    0.05
   3  -2   2    0.48    0.05
  -3  -2  -2    0.52    0.05
   3   2   2    0.47    0.02
  -3   2  -2    0.49    0.06
   3   2   2    0.49    0.04
  -3   2  -2    0.52    0.05
  -3   2  -2    0.45    0.04
  -4  -2  -2    5.10    0.18
   4  -2   2    4.90    0.17
   4  -2   2    5.07    0.18
   4   2   2    5.08    0.15
  -4   2  -2    5.06    0.16
   4   2   2    5.39    0.15
  -4   2  -2    4.85    0.19
   5  -2   2   10.40    0.31
   5  -2   2   10.08    0.30
  -5  -2  -2   10.21    0.32
  -5   2  -2   10.28    0.33
   5   2   2   10.48    0.28
   5   2   2    9.84    0.28
  -5   2  -2   10.45    0.29
   6  -2   2   15.34    0.45
  -6  -2  -2   15.99    0.46
  -6   2  -2   16.22    0.42
   6   2   2   16.32    0.43
  -6   2  -2   15.60    0.48
   7  -2   2    7.11    0.27
  -7  -2  -2    7.27    0.29
  -7   2  -2    6.92    0.30
   7   2   2    7.18    0.25
  -8  -2  -2    0.54    0.11
   8  -2   2    0.40    0.08
  -8   2  -2    0.43    0.11
   8   2   2    0.57    0.08
  -9  -2  -2    1.72    0.18
   9  -2   2    1.59    0.14
  -9   2  -2    1.46    0.17
   9   2   2    1.88    0.14
 -10  -2  -2    0.24    0.12
 -10   2  -2    0.08    0.10
 -10  -3   2    2.79    0.24
  10  -3  -2    3.60    0.24
 -10   3   2    3.16    0.25
  10   3  -2    2.88    0.25
   9  -3  -2    0.23    0.08
  -9  -3   2    0.27    0.10
   9   3  -2    0.15    0.11
  -9   3   2    0.27    0.11
   8  -3  -2   24.16    0.70
  -8  -3   2   22.96    0.67
   8   3  -2   23.06    0.71
  -8   3   2   22.56    0.68
  -8   3   2   23.99    0.67
  -7  -3   2    0.73    0.10
  -7  -3   2    0.88    0.09
   7  -3  -2    0.74    0.11
  -7   3   2    0.98    0.11
   7   3  -2    1.14    0.14
  -7   3   2    0.81    0.11
  -6  -3   2   48.49    1.15
  -6  -3   2   47.85    1.10
  -6  -3   2   46.20    1.13
   6  -3  -2   47.61    1.18
  -6   3   2   46.56    1.15
   6   3  -2   47.91    1.20
  -6   3   2   48.14    1.12
  -5  -3   2    0.44    0.07
   5  -3  -2    0.26    0.06
  -5  -3   2    0.35    0.06
   5   3  -2    0.47    0.10
  -5   3   2    0.36    0.07
  -5   3   2    0.44    0.07
   4  -3  -2   33.03    0.80
  -4  -3   2   31.56    0.79
  -4  -3   2   32.34    0.77
  -4   3   2   31.08    0.78
  -4   3   2   32.83    0.81
   4   3  -2   30.88    0.81
  -4   3   2   31.73    0.74
  -3  -3   2    9.50    0.28
  -3  -3   2    9.58    0.28
   3  -3  -2    9.49    0.28
   3   3  -2    9.42    0.30
  -3   3   2    9.55    0.28
  -3   3   2    9.25    0.26
   3   3  -2    9.19    0.30
  -3   3   2    9.80    0.29
   3   3  -2    9.22    0.29
  -2  -3   2   60.60    1.38
   2  -3  -2   57.75    1.37
  -2  -3   2   58.84    1.35
  -2  -3   2   58.01    1.38
  -2   3   2   59.19    1.35
   2   3  -2   62.59    1.37
   2   3  -2   60.99    1.40
  -2   3   2   59.38    1.38
   1  -3  -2    1.61    0.08
  -1  -3   2    1.68    0.11
  -1  -3   2    1.59    0.08
   1  -3  -2    1.73    0.08
  -1  -3   2    1.72    0.09
   1   3  -2    1.49    0.10
  -1   3   2    1.54    0.08
  -1   3   2    1.59    0.08
   1   3  -2    1.85    0.09
   0  -3  -2  152.63    3.30
   0  -3   2  152.72    3.32
   0  -3   2  158.35    3.39
   0  -3  -2  153.45    3.38
   0   3   2  155.36    3.38
   0   3   2  150.56    3.31
   0   3  -2  146.87    3.38
   0   3  -2  144.76    3.32
   1  -3   2    4.11    0.14
   1  -3   2    3.79    0.13
   1  -3   2    4.09    0.14
  -1  -3  -2    3.78    0.10
   1   3   2    3.83    0.11
  -1   3  -2    4.02    0.13
   1   3   2    3.90    0.11
  -1   3  -2    3.61    0.13
   1   3   2    3.74    0.11
   2  -3   2  109.02    2.45
   2  -3   2  109.22    2.39
  -2  -3  -2  108.04    2.25
  -2   3  -2  107.10    2.40
   2   3   2  112.43    2.24
  -2   3  -2  111.06    2.44
   2   3   2  105.35    2.42
  -2   3  -2  106.49    2.27
   3  -3   2   45.73    1.05
   3  -3   2   43.45    1.02
  -3  -3  -2   43.70    0.96
   3   3   2   45.93    1.03
   3   3   2   44.02    1.00
  -3   3  -2   42.95    0.99
   3   3   2   44.57    0.99
  -3   3  -2   44.36    1.02
   3   3   2   44.11    1.03
  -4  -3  -2   38.43    0.88
   4  -3   2   39.85    0.95
   4  -3   2   38.70    0.92
   4   3   2   38.64    0.88
   4   3   2   40.12    0.90
  -4   3  -2   39.13    0.91
  -4   3  -2   38.21    0.91
   5  -3   2    9.35    0.30
  -5  -3  -2    9.28    0.30
  -5   3  -2    9.51    0.32
   5   3   2    9.61    0.26
  -5   3  -2    9.40    0.28
   5   3   2    9.47    0.27
   6  -3   2   19.28    0.55
  -6  -3  -2   19.97    0.54
  -6   3  -2   20.70    0.52
  -6   3  -2   20.24    0.57
   6   3   2   19.74    0.51
  -7  -3  -2    0.80    0.11
   7  -3   2    0.78    0.09
   7   3   2    0.82    0.08
  -7   3  -2    0.95    0.13
  -8  -3  -2    2.16    0.18
   8  -3   2    2.35    0.16
   8   3   2    2.12    0.14
  -8   3  -2    2.11    0.19
  -9  -3  -2    0.16    0.09
   9  -3   2    0.17    0.08
  -9   3  -2    0.08    0.10
   9   3   2    0.25    0.08
 -10  -3  -2   -0.08    0.10
 -10   3  -2    0.13    0.11
 -10  -4   2    1.77    0.20
 -10   4   2    2.13    0.22
  -9  -4   2    3.99    0.25
   9  -4  -2    4.44    0.25
   9   4  -2    4.12    0.27
  -9   4   2    4.03    0.27
  -8  -4   2    1.46    0.15
   8  -4  -2    2.00    0.16
   8   4  -2    1.70    0.18
  -8   4   2    1.84    0.17
  -8   4   2    2.01    0.16
  -7  -4   2    8.86    0.32
   7  -4  -2    9.37    0.35
  -7  -4   2    9.22    0.30
  -7   4   2    8.82    0.35
  -7   4   2    9.50    0.34
   7   4  -2    8.97    0.36
  -6  -4   2    1.67    0.11
  -6  -4   2    1.40    0.12
   6  -4  -2    1.49    0.13
  -6   4   2    1.52    0.13
  -6   4   2    1.40    0.12
   6   4  -2    1.37    0.15
   5  -4  -2   33.59    0.86
  -5  -4   2   33.66    0.84
  -5  -4   2   33.57    0.81
   5   4  -2   33.48    0.88
  -5   4   2   32.69    0.80
  -5   4   2   33.15    0.84
  -4  -4   2    0.40    0.06
   4  -4  -2    0.43    0.06
  -4  -4   2    0.45    0.07
  -4   4   2    0.34    0.06
  -4   4   2    0.41    0.06
   4   4  -2    0.35    0.07
   4   4  -2    0.33    0.08
  -4   4   2    0.39    0.06
  -3  -4   2   17.30    0.46
   3  -4  -2   17.00    0.46
  -3  -4   2   17.18    0.45
   3   4  -2   17.26    0.47
  -3   4   2   17.02    0.42
   3   4  -2   17.17    0.49
  -3   4   2   16.81    0.47
  -3   4   2   16.68    0.45
  -2  -4   2   41.11    0.98
   2  -4  -2   41.12    0.99
  -2  -4   2   41.74    1.00
  -2  -4   2   42.69    1.00
  -2   4   2   42.05    0.98
   2   4  -2   41.63    0.99
  -2   4   2   42.25    0.90
   2   4  -2   41.94    1.01
  -2   4   2   43.22    1.00
   1  -4  -2    7.82    0.23
  -1  -4   2    8.14    0.24
  -1  -4   2    7.78    0.25
  -1   4   2    7.78    0.23
  -1   4   2    7.93    0.23
   1   4  -2    7.68    0.24
   1   4  -2    8.21    0.24
   0  -4  -2   58.42    1.28
   0  -4   2   57.51    1.31
   0  -4   2   55.26    1.28
   0  -4  -2   56.10    1.25
   0   4  -2   54.77    1.28
   0   4   2   56.06    1.29
   0   4  -2   56.74    1.31
   0   4   2   56.26    1.26
  -1  -4  -2   66.99    1.47
  -1  -4  -2   66.06    1.52
   1  -4   2   64.80    1.54
   1  -4   2   66.85    1.50
  -1  -4  -2   68.38    1.52
   1   4   2   64.71    1.48
  -1   4  -2   66.72    1.51
   1   4   2   67.75    1.51
   1   4   2   69.07    1.40
  -1   4  -2   67.57    1.53
  -2  -4  -2    9.85    0.24
  -2  -4  -2   10.16    0.24
   2  -4   2   10.42    0.29
  -2  -4  -2   10.01    0.24
   2  -4   2    9.97    0.29
   2   4   2   10.20    0.24
   2   4   2    9.74    0.26
   2   4   2    9.92    0.25
  -2   4  -2    9.97    0.28
  -2   4  -2   10.13    0.29
   2   4   2   10.03    0.25
  -2   4  -2    9.77    0.28
   3  -4   2  229.27    5.21
   3  -4   2  244.26    5.11
  -3  -4  -2  234.93    4.79
   3   4   2  232.63    5.11
   3   4   2  233.52    5.23
  -3   4  -2  235.31    5.11
   3   4   2  231.71    5.22
  -3   4  -2  231.55    4.82
   4  -4   2   53.41    1.26
  -4  -4  -2   53.54    1.15
  -4   4  -2   53.61    1.22
   4   4   2   51.56    1.19
   4   4   2   52.56    1.21
   4   4   2   53.22    1.21
  -4   4  -2   51.39    1.19
   5  -4   2   47.20    1.16
  -5  -4  -2   49.28    1.09
  -5   4  -2   47.31    1.13
   5   4   2   47.73    1.10
   5   4   2   48.47    1.12
  -5   4  -2   47.59    1.12
  -6  -4  -2   22.41    0.58
   6  -4   2   21.28    0.60
  -6   4  -2   21.66    0.57
   6   4   2   21.64    0.56
  -6   4  -2   21.38    0.61
  -7  -4  -2    5.46    0.25
   7  -4   2    5.62    0.24
   7   4   2    5.37    0.22
  -7   4  -2    5.73    0.28
  -8  -4  -2    1.70    0.16
   8  -4   2    1.61    0.14
   8   4   2    1.54    0.13
  -8   4  -2    1.72    0.17
   9  -4   2    2.06    0.17
  -9  -4  -2    1.88    0.18
   9   4   2    1.99    0.16
  -9   4  -2    1.68    0.19
   9  -5  -2    1.71    0.17
  -9  -5   2    1.81    0.17
   9   5  -2    1.82    0.21
  -9   5   2    1.84    0.19
   8  -5  -2    1.31    0.14
  -8  -5   2    1.36    0.14
  -8   5   2    1.50    0.16
  -8   5   2    1.41    0.15
   8   5  -2    1.70    0.18
  -7  -5   2    0.70    0.10
   7  -5  -2    0.74    0.10
   7   5  -2    0.76    0.14
  -7   5   2    0.74    0.11
  -7   5   2    0.88    0.11
  -6  -5   2    2.90    0.15
  -6  -5   2    3.05    0.16
   6  -5  -2    2.89    0.17
   6   5  -2    3.26    0.21
  -6   5   2    3.33    0.19
  -6   5   2    3.33    0.18
  -5  -5   2   -0.01    0.05
  -5  -5   2    0.11    0.05
   5  -5  -2   -0.06    0.04
  -5   5   2   -0.02    0.05
  -5   5   2    0.06    0.05
   5   5  -2    0.09    0.10
   5   5  -2   -0.03    0.07
   4  -5  -2    4.52    0.19
  -4  -5   2    4.50    0.18
  -4  -5   2    4.36    0.18
   4   5  -2    4.53    0.21
  -4   5   2    4.53    0.19
  -4   5   2    4.48    0.18
   4   5  -2    4.56    0.22
  -3  -5   2   17.86    0.48
   3  -5  -2   18.32    0.49
  -3  -5   2   17.89    0.49
   3   5  -2   18.37    0.50
  -3   5   2   18.29    0.49
  -3   5   2   17.89    0.50
   3   5  -2   19.10    0.52
  -3   5   2   18.41    0.45
  -2  -5   2    4.17    0.17
  -2  -5   2    4.36    0.18
  -2  -5   2    4.10    0.18
   2  -5  -2    4.34    0.17
   2   5  -2    4.40    0.18
   2   5  -2    4.25    0.19
  -2   5   2    4.56    0.17
  -2   5   2    4.56    0.17
  -2   5   2    4.45    0.14
  -1  -5   2   23.57    0.62
   1  -5  -2   22.01    0.59
  -1  -5   2   24.54    0.61
  -1   5   2   25.60    0.53
   1   5  -2   24.96    0.60
  -1   5   2   24.18    0.59
   1   5  -2   23.49    0.61
  -1   5   2   25.09    0.61
   0  -5   2   24.05    0.62
   0  -5  -2   24.55    0.59
   0   5   2   24.24    0.60
   0   5   2   24.22    0.59
   0   5  -2   27.21    0.63
   0   5   2   24.63    0.53
   0   5  -2   23.76    0.61
   1  -5   2    0.12    0.04
  -1  -5  -2    0.15    0.03
  -1  -5  -2    0.17    0.02
  -1  -5  -2    0.11    0.04
   1   5   2    0.11    0.03
  -1   5  -2    0.08    0.04
   1   5   2    0.15    0.03
  -1   5  -2    0.15    0.04
   2  -5   2   28.05    0.70
  -2  -5  -2   27.88    0.60
  -2  -5  -2   27.42    0.63
  -2   5  -2   28.11    0.69
  -2   5  -2   27.99    0.65
   2   5   2   27.40    0.65
   2   5   2   27.79    0.66
  -2   5  -2   28.03    0.68
   4  -5   2   39.62    0.97
  -4  -5  -2   39.10    0.87
   4   5   2   38.71    0.93
   4   5   2   40.81    0.91
  -4   5  -2   38.17    0.94
  -4   5  -2   38.17    0.92
   4   5   2   39.29    0.92
   5  -5   2    0.23    0.06
  -5  -5  -2    0.32    0.06
  -5   5  -2    0.20    0.06
   5   5   2    0.27    0.07
  -5   5  -2    0.18    0.07
   5   5   2    0.26    0.07
  -6  -5  -2    0.37    0.08
   6  -5   2    0.60    0.09
  -6   5  -2    0.62    0.08
   6   5   2    0.61    0.09
  -6   5  -2    0.57    0.10
   7  -5   2    3.32    0.19
  -7  -5  -2    3.33    0.19
  -7   5  -2    3.21    0.21
   7   5   2    3.17    0.17
  -8  -5  -2    1.80    0.16
   8  -5   2    1.79    0.15
   8   5   2    1.81    0.15
  -8   5  -2    1.64    0.17
  -9  -5  -2    1.08    0.15
   9  -5   2    1.34    0.15
   9   5   2    1.45    0.16
  -9   5  -2    1.11    0.17
  -9  -6   2    1.16    0.14
   9   6  -2    1.19    0.19
  -9   6   2    1.37    0.17
  -8  -6   2    2.11    0.17
   8  -6  -2    2.45    0.19
   8   6  -2    2.02    0.20
  -8   6   2    2.29    0.18
  -8   6   2    1.91    0.18
  -7  -6   2    2.43    0.16
   7  -6  -2    2.32    0.17
  -7   6   2    2.23    0.17
  -7   6   2    2.13    0.18
   7   6  -2    2.42    0.20
  -6  -6   2    0.19    0.06
  -6  -6   2    0.22    0.06
   6  -6  -2    0.07    0.06
  -6   6   2    0.14    0.07
   6   6  -2    0.05    0.10
  -6   6   2    0.07    0.07
  -5  -6   2    0.92    0.09
  -5  -6   2    0.92    0.09
   5  -6  -2    0.91    0.10
  -5   6   2    0.72    0.09
  -5   6   2    0.93    0.10
   5   6  -2    0.67    0.11
   5   6  -2    0.95    0.13
  -4  -6   2    1.68    0.13
   4  -6  -2    1.81    0.13
  -4  -6   2    1.86    0.11
  -4   6   2    1.49    0.12
   4   6  -2    1.70    0.13
   4   6  -2    1.66    0.15
  -4   6   2    1.79    0.11
  -3  -6   2    0.44    0.09
  -3  -6   2    0.47    0.06
   3  -6  -2    0.44    0.07
  -3   6   2    0.49    0.07
  -3   6   2    0.50    0.06
  -3   6   2    0.41    0.07
   3   6  -2    0.37    0.07
   3   6  -2    0.42    0.09
  -2  -6   2   24.63    0.66
   2  -6  -2   24.67    0.64
  -2   6   2   26.21    0.64
  -2   6   2   25.59    0.58
   2   6  -2   25.16    0.66
   2   6  -2   25.31    0.64
  -2   6   2   25.53    0.66
   2   6  -2   25.48    0.66
  -1  -6   2    4.28    0.17
  -1  -6   2    4.32    0.19
  -1   6   2    4.09    0.16
  -1   6   2    4.28    0.12
   1   6  -2    4.23    0.17
   1   6  -2    4.01    0.17
  -1   6   2    4.09    0.17
   0  -6   2    7.68    0.25
   0  -6  -2    7.01    0.22
   0   6   2    7.50    0.24
   0   6   2    7.11    0.23
   0   6  -2    7.72    0.24
   0   6  -2    7.57    0.25
  -1  -6  -2    1.28    0.07
   1  -6   2    1.36    0.10
  -1   6  -2    1.68    0.10
  -1   6  -2    1.34    0.09
   1   6   2    1.33    0.08
   1   6   2    1.36    0.08
   2  -6   2    0.08    0.04
  -2   6  -2    0.09    0.04
   2   6   2    0.08    0.03
  -2   6  -2    0.11    0.04
   2   6   2    0.04    0.03
  -2   6  -2    0.12    0.04
  -3  -6  -2    3.10    0.10
  -3  -6  -2    3.31    0.11
   3  -6   2    3.41    0.16
  -3  -6  -2    2.56    0.10
   3   6   2    3.21    0.12
  -3   6  -2    3.32    0.16
   3   6   2    3.03    0.12
   3   6   2    3.05    0.13
  -3   6  -2    3.04    0.15
  -4  -6  -2    7.63    0.23
   4  -6   2    8.11    0.29
  -4   6  -2    7.89    0.28
  -4   6  -2    8.41    0.28
   4   6   2    7.88    0.24
   4   6   2    7.93    0.26
   4   6   2    7.89    0.24
   5  -6   2   27.82    0.75
  -5  -6  -2   28.40    0.67
  -5   6  -2   28.52    0.72
   5   6   2   27.76    0.69
  -5   6  -2   27.48    0.72
   5   6   2   26.85    0.71
   6  -6   2    4.83    0.23
  -6  -6  -2    4.48    0.20
  -6   6  -2    4.71    0.25
   6   6   2    4.63    0.21
  -6   6  -2    4.85    0.21
   7  -6   2    3.03    0.19
  -7  -6  -2    3.22    0.19
   7   6   2    3.29    0.18
  -7   6  -2    3.03    0.22
   8  -6   2    2.26    0.18
  -8  -6  -2    2.33    0.18
  -8   6  -2    2.38    0.21
   8   6   2    2.18    0.17
   9  -6   2    0.23    0.09
  -9  -6  -2    0.01    0.09
  -9   6  -2    0.23    0.13
   9   6   2    0.16    0.11
  -9  -7   2    1.27    0.15
  -9   7   2    1.37    0.19
   9   7  -2    1.59    0.21
  -8  -7   2   12.97    0.45
   8  -7  -2   14.07    0.50
  -8   7   2   14.17    0.50
  -8   7   2   13.93    0.49
   8   7  -2   14.05    0.53
   7  -7  -2    0.62    0.10
  -7  -7   2    0.51    0.08
   7   7  -2    0.58    0.14
  -7   7   2    0.61    0.11
  -7   7   2    0.37    0.10
  -6  -7   2    5.08    0.21
  -6  -7   2    5.58    0.21
   6  -7  -2    5.26    0.25
   6   7  -2    5.08    0.27
  -6   7   2    4.97    0.25
  -6   7   2    5.62    0.25
   6   7  -2    5.18    0.26
  -5  -7   2    6.38    0.23
   5  -7  -2    6.16    0.26
   5   7  -2    5.73    0.28
  -5   7   2    6.12    0.26
   5   7  -2    6.03    0.27
  -5   7   2    6.18    0.25
  -4  -7   2   39.07    0.98
  -4  -7   2   41.46    1.00
   4  -7  -2   39.91    1.02
   4   7  -2   40.19    1.01
  -4   7   2   40.48    1.01
  -4   7   2   40.10    0.93
   4   7  -2   40.83    1.04
  -3  -7   2    3.47    0.19
   3  -7  -2    3.61    0.17
  -3  -7   2    3.76    0.17
   3   7  -2    3.99    0.19
  -3   7   2    3.57    0.18
  -3   7   2    3.75    0.18
   3   7  -2    3.58    0.19
  -3   7   2    3.76    0.15
   2  -7  -2  154.94    3.47
   2   7  -2  151.59    3.42
  -2   7   2  157.45    3.42
   2   7  -2  154.84    3.49
  -2   7   2  148.17    3.48
  -2   7   2  157.09    3.18
  -1  -7   2   20.61    0.57
  -1  -7   2   21.22    0.57
  -1   7   2   21.17    0.55
  -1   7   2   21.28    0.47
  -1   7   2   21.84    0.57
   1   7  -2   20.66    0.57
   1   7  -2   21.06    0.56
   0  -7  -2   66.66    1.51
   0  -7   2   67.02    1.55
   0   7   2   65.15    1.50
   0   7  -2   62.06    1.51
   0   7   2   67.78    1.53
   0   7  -2   64.34    1.54
  -1  -7  -2    0.10    0.03
   1  -7   2    0.09    0.05
   1   7   2    0.13    0.04
  -1   7  -2    0.04    0.05
   1   7   2    0.18    0.04
  -1   7  -2    0.07    0.04
  -2  -7  -2   25.12    0.59
   2  -7   2   25.68    0.67
   2   7   2   25.64    0.63
  -2   7  -2   25.75    0.67
   2   7   2   24.68    0.62
  -2   7  -2   24.70    0.65
  -3  -7  -2    0.78    0.07
   3  -7   2    0.88    0.09
  -3  -7  -2    0.89    0.05
   3   7   2    1.05    0.08
   3   7   2    0.89    0.07
  -3   7  -2    0.88    0.09
  -3   7  -2    0.97    0.09
  -4  -7  -2   11.15    0.27
  -4  -7  -2   11.07    0.29
   4  -7   2   10.69    0.37
  -4   7  -2   11.67    0.36
   4   7   2   10.69    0.32
   4   7   2   10.98    0.33
   4   7   2   11.31    0.32
  -4   7  -2   10.90    0.35
  -5  -7  -2    4.11    0.17
   5  -7   2    4.64    0.22
   5   7   2    4.61    0.18
  -5   7  -2    4.47    0.23
   5   7   2    4.40    0.20
  -5   7  -2    4.72    0.21
   5   7   2    4.53    0.19
  -6  -7  -2    0.11    0.06
   6  -7   2    0.06    0.07
  -6   7  -2    0.08    0.08
  -6   7  -2    0.14    0.07
   6   7   2    0.07    0.07
   6   7   2   -0.01    0.07
  -7  -7  -2    1.34    0.12
   7  -7   2    1.36    0.14
  -7   7  -2    1.06    0.14
   7   7   2    1.41    0.14
  -8  -7  -2    0.69    0.11
   8  -7   2    0.82    0.12
  -8   7  -2    0.75    0.15
   8   7   2    0.65    0.12
   9  -7   2    0.11    0.08
  -9   7  -2   -0.03    0.10
  -9  -8   2    0.20    0.10
   9   8  -2   -0.03    0.12
  -9   8   2    0.36    0.12
  -8  -8   2    0.17    0.08
   8   8  -2    0.21    0.12
  -8   8   2    0.24    0.10
  -8   8   2    0.11    0.11
  -7  -8   2    0.48    0.08
   7  -8  -2    0.60    0.11
   7   8  -2    0.45    0.13
  -7   8   2    0.48    0.11
  -7   8   2    0.63    0.11
   6  -8  -2    0.73    0.11
  -6  -8   2    0.70    0.08
   6   8  -2    0.74    0.14
  -6   8   2    0.64    0.11
   6   8  -2    0.95    0.13
  -6   8   2    0.90    0.12
   5  -8  -2    9.58    0.35
  -5  -8   2    9.69    0.32
  -5   8   2    9.56    0.35
   5   8  -2    9.33    0.37
   5   8  -2    9.86    0.36
  -5   8   2    9.21    0.33
  -4  -8   2    3.38    0.19
   4  -8  -2    3.51    0.19
  -4  -8   2    3.51    0.17
   4   8  -2    3.34    0.19
   4   8  -2    3.34    0.21
  -4   8   2    3.46    0.19
  -4   8   2    3.52    0.17
  -3  -8   2    8.17    0.28
  -3  -8   2    7.45    0.29
   3  -8  -2    7.69    0.29
  -3   8   2    7.48    0.28
   3   8  -2    7.78    0.29
   3   8  -2    8.43    0.30
  -3   8   2    8.47    0.31
  -3   8   2    7.93    0.25
   2  -8  -2    0.79    0.08
   2   8  -2    0.63    0.09
   2   8  -2    0.76    0.09
  -2   8   2    0.66    0.08
  -2   8   2    0.85    0.09
  -2   8   2    0.74    0.07
  -1  -8   2   14.48    0.43
  -1   8   2   13.88    0.43
   1   8  -2   14.87    0.43
   1   8  -2   14.48    0.43
  -1   8   2   15.00    0.34
  -1   8   2   13.32    0.41
   0  -8   2    0.43    0.07
   0  -8  -2    0.54    0.06
   0   8  -2    0.50    0.08
   0   8   2    0.49    0.07
   0   8   2    0.49    0.07
   0   8  -2    0.43    0.07
  -1  -8  -2   18.63    0.47
   1  -8   2   18.92    0.53
  -1   8  -2   18.58    0.53
   1   8   2   18.54    0.50
  -1   8  -2   17.83    0.51
   1   8   2   18.17    0.49
   2  -8   2    2.21    0.14
  -2  -8  -2    2.04    0.09
   2   8   2    2.15    0.12
   2   8   2    2.07    0.11
  -2   8  -2    2.21    0.13
  -3  -8  -2    8.74    0.21
   3  -8   2    8.67    0.31
  -3  -8  -2    8.64    0.25
   3   8   2    8.71    0.28
  -3   8  -2    8.39    0.29
  -3   8  -2    8.63    0.30
   3   8   2    8.29    0.27
  -4  -8  -2    3.02    0.12
   4  -8   2    2.98    0.18
  -4  -8  -2    2.31    0.10
  -4   8  -2    2.90    0.17
   4   8   2    2.93    0.15
  -4   8  -2    3.06    0.17
   4   8   2    2.88    0.14
   5  -8   2   10.34    0.38
  -5  -8  -2   10.23    0.30
   5   8   2   10.16    0.34
   5   8   2   10.73    0.33
   5   8   2   10.45    0.33
  -5   8  -2   10.19    0.37
  -5   8  -2   10.02    0.36
   6  -8   2    6.20    0.29
  -6  -8  -2    6.91    0.24
   6   8   2    6.28    0.25
   6   8   2    6.08    0.26
  -6   8  -2    6.60    0.28
  -6   8  -2    6.80    0.30
   7  -8   2    0.53    0.11
  -7  -8  -2    0.60    0.09
  -7   8  -2    0.54    0.12
   7   8   2    0.36    0.10
   8  -8   2    4.31    0.25
   8   8   2    3.64    0.23
  -8   8  -2    3.87    0.27
   9  -8   2    0.37    0.10
  -9   8  -2    0.04    0.11
  -8  -9   2    3.47    0.21
  -8   9   2    3.76    0.25
  -8   9   2    3.33    0.24
   8   9  -2    3.39    0.26
  -7  -9   2    5.14    0.23
  -7   9   2    5.27    0.28
   7   9  -2    5.39    0.29
  -7   9   2    5.65    0.29
   7   9  -2    5.28    0.30
  -6  -9   2    0.07    0.05
  -6   9   2    0.07    0.07
  -6   9   2    0.10    0.08
   6   9  -2   -0.02    0.09
   6   9  -2    0.00    0.09
   5  -9  -2   20.27    0.60
  -5  -9   2   18.81    0.54
   5   9  -2   20.31    0.60
   5   9  -2   19.49    0.61
  -5   9   2   19.10    0.59
  -5   9   2   19.56    0.55
   4  -9  -2    4.78    0.23
  -4  -9   2    4.99    0.23
   4   9  -2    4.28    0.22
  -4   9   2    4.43    0.22
  -4   9   2    4.38    0.20
  -3  -9   2   21.91    0.62
   3  -9  -2   22.35    0.63
  -3  -9   2   22.65    0.62
  -3   9   2   22.43    0.65
  -3   9   2   22.23    0.63
   3   9  -2   22.34    0.62
  -3   9   2   22.05    0.55
   3   9  -2   22.43    0.64
   2  -9  -2   23.71    0.65
  -2   9   2   24.10    0.68
  -2   9   2   23.64    0.65
   2   9  -2   23.95    0.66
   2   9  -2   25.00    0.68
  -2   9   2   24.69    0.57
  -1  -9   2   12.31    0.40
  -1   9   2   12.55    0.39
   1   9  -2   12.37    0.40
  -1   9   2   12.69    0.30
  -1   9   2   12.84    0.40
   1   9  -2   12.78    0.41
   0  -9  -2    0.05    0.04
   0  -9   2    0.09    0.05
   0   9   2   -0.03    0.04
   0   9  -2    0.08    0.06
   0   9   2    0.30    0.07
   0   9  -2    0.08    0.05
   1  -9   2    9.05    0.32
  -1  -9  -2    8.72    0.27
   1   9   2    8.82    0.29
  -1   9  -2    9.22    0.32
   1   9   2    8.59    0.30
  -1   9  -2    8.55    0.31
   2  -9   2    0.86    0.10
   2   9   2    0.79    0.09
  -2   9  -2    0.76    0.09
   2   9   2    0.88    0.09
  -3  -9  -2    2.94    0.15
   3  -9   2    3.18    0.18
   3   9   2    2.88    0.15
  -3   9  -2    3.58    0.19
  -3   9  -2    2.99    0.16
   3   9   2    2.99    0.15
  -4  -9  -2    8.97    0.24
   4  -9   2    9.46    0.35
  -4   9  -2    9.59    0.34
   4   9   2    9.15    0.31
  -4   9  -2    9.18    0.33
   4   9   2    9.14    0.30
   5  -9   2    4.76    0.24
   5   9   2    4.61    0.21
   5   9   2    4.97    0.21
  -5   9  -2    4.44    0.24
  -5   9  -2    4.98    0.24
   6  -9   2    4.13    0.23
  -6   9  -2    4.16    0.22
   6   9   2    3.89    0.20
  -6   9  -2    4.19    0.24
   6   9   2    3.87    0.20
   7  -9   2    2.16    0.18
   7   9   2    2.00    0.16
  -7   9  -2    2.26    0.20
   7   9   2    2.38    0.18
   8  -9   2    1.04    0.14
  -8   9  -2    0.96    0.17
   8   9   2    0.87    0.13
   8  10  -2    0.16    0.12
  -8  10   2    0.06    0.11
  -8  10   2    0.22    0.11
  -7  10   2    0.23    0.10
  -7  10   2    0.28    0.11
   7  10  -2    0.40    0.13
   7  10  -2    0.36    0.12
  -6 -10   2    0.94    0.10
   6  10  -2    1.03    0.15
  -6  10   2    1.17    0.15
  -6  10   2    1.02    0.13
   6  10  -2    1.12    0.15
  -5 -10   2    0.15    0.09
  -5  10   2    0.02    0.07
  -5  10   2   -0.04    0.06
   5  10  -2   -0.13    0.08
   4 -10  -2    3.20    0.19
  -4 -10   2    3.49    0.20
   4  10  -2    3.18    0.20
  -4  10   2    3.17    0.17
  -4  10   2    3.20    0.19
  -3 -10   2   -0.15    0.09
   3 -10  -2   -0.04    0.05
  -3  10   2   -0.01    0.05
  -3  10   2   -0.04    0.06
   3  10  -2    0.00    0.07
  -2 -10   2    0.06    0.05
   2 -10  -2    0.02    0.05
  -2  10   2   -0.05    0.04
   2  10  -2    0.05    0.06
   2  10  -2    0.02    0.07
  -2  10   2   -0.10    0.05
  -2  10   2    0.02    0.06
  -1 -10   2    1.00    0.11
   1  10  -2    1.17    0.12
   1  10  -2    1.27    0.12
  -1  10   2    1.22    0.12
  -1  10   2    1.16    0.11
   0 -10  -2   13.74    0.40
   0 -10   2   13.39    0.44
   0  10  -2   13.70    0.45
   0  10   2   14.19    0.44
   0  10   2   13.38    0.41
   0  10  -2   13.52    0.43
  -1 -10  -2   19.44    0.52
   1 -10   2   20.40    0.58
  -1  10  -2   19.25    0.58
   1  10   2   19.24    0.54
   1  10   2   19.33    0.56
  -1  10  -2   19.66    0.57
   2 -10   2    8.19    0.33
  -2  10  -2    8.65    0.33
   2  10   2    8.93    0.31
   2  10   2    8.87    0.30
   3 -10   2    4.14    0.22
   3  10   2    4.09    0.19
  -3  10  -2    3.95    0.21
   3  10   2    3.91    0.18
   4 -10   2    0.51    0.10
   4  10   2    0.74    0.09
  -4  10  -2    0.53    0.10
   4  10   2    0.77    0.10
  -4  10  -2    0.63    0.10
   5 -10   2    1.65    0.16
  -5  10  -2    1.74    0.15
   5  10   2    1.67    0.14
  -5  10  -2    1.54    0.15
   6 -10   2    0.10    0.08
  -6  10  -2    0.19    0.09
  -6  10  -2    0.02    0.07
   6  10   2    0.08    0.08
   7 -10   2    0.85    0.13
  -7  10  -2    0.59    0.13
   7  10   2    0.72    0.12
   8 -10   2    1.42    0.17
  -8  10  -2    0.99    0.17
  -8  11   2    0.56    0.14
  -7  11   2    0.35    0.12
   7  11  -2    0.40    0.12
   7  11  -2    0.42    0.13
  -7  11   2    0.11    0.11
  -6  11   2    0.60    0.13
   6  11  -2    0.55    0.14
  -6  11   2    0.52    0.11
  -5  11   2    0.01    0.07
  -5  11   2    0.08    0.08
   5  11  -2    0.01    0.09
  -4 -11   2    0.17    0.10
  -4  11   2    0.13    0.07
  -4  11   2    0.29    0.09
   4  11  -2    0.11    0.09
  -3 -11   2   11.73    0.41
  -3  11   2   11.34    0.41
  -3  11   2   12.07    0.35
   3  11  -2   11.85    0.41
  -2  11   2    0.11    0.05
   2  11  -2    0.12    0.08
  -2  11   2   -0.02    0.06
   1  11  -2   36.76    0.99
  -1  11   2   39.81    0.99
   0 -11   2    9.46    0.35
   0  11   2    9.25    0.33
   0  11   2    9.62    0.35
   0  11  -2    9.18    0.36
   0  11  -2    9.29    0.35
   1 -11   2   25.10    0.73
   1  11   2   25.81    0.69
   1  11   2   25.56    0.71
  -1  11  -2   25.52    0.72
   2 -11   2    2.59    0.18
   2  11   2    2.84    0.17
  -2  11  -2    2.50    0.17
   2  11   2    2.61    0.16
   3 -11   2    4.99    0.26
   3  11   2    5.07    0.22
  -3  11  -2    5.28    0.25
   4 -11   2    1.97    0.16
  -4  11  -2    2.25    0.17
  -4  11  -2    2.10    0.16
   4  11   2    2.05    0.15
   5 -11   2    0.24    0.10
  -5  11  -2    0.51    0.11
   5  11   2    0.41    0.09
  -5  11  -2    0.59    0.11
   6 -11   2    0.11    0.09
  -6  11  -2   -0.02    0.09
  -6  11  -2    0.04    0.08
   6  11   2   -0.07    0.08
  -7  11  -2    0.61    0.14
   7  11   2    0.44    0.12
   7  12  -2    1.65    0.20
  -7  12   2    1.53    0.19
  -7  12   2    1.46    0.17
  -6  12   2    0.44    0.11
  -6  12   2    0.35    0.11
   6  12  -2    0.19    0.12
   5  12  -2    0.03    0.10
  -5  12   2    0.09    0.09
  -5  12   2    0.01    0.08
  -4 -12   2    0.48    0.13
  -4  12   2    0.63    0.12
   4  12  -2    0.51    0.12
  -4  12   2    0.58    0.10
  -3  12   2    0.15    0.09
   3  12  -2    0.08    0.09
  -3  12   2    0.12    0.07
   2  12  -2    4.49    0.25
  -2  12   2    4.41    0.24
  -2  12   2    5.42    0.18
  -1  12   2    1.22    0.14
   1  12  -2    1.27    0.14
   0  12  -2   15.82    0.51
   0  12   2   15.73    0.50
  -1  12  -2    4.32    0.24
   1  12   2    4.97    0.23
   2  12   2    8.77    0.33
  -2  12  -2    9.37    0.36
  -3  12  -2    4.26    0.24
   3  12   2    4.93    0.23
   4  12   2   -0.06    0.06
  -4  12  -2   -0.05    0.07
  -5  12  -2    0.54    0.12
  -5  12  -2    0.39    0.12
   5  12   2    0.48    0.10
  -6  12  -2    0.52    0.13
   6  12   2    0.40    0.11
  -6  12  -2    0.46    0.12
   7  12   2    4.11    0.25
  -7  12  -2    4.51    0.29
  -6  13   2    2.61    0.21
   6  13  -2    2.55    0.23
  -6  13   2    2.74    0.23
  -5  13   2    4.36    0.27
  -5  13   2    4.57    0.24
   5  13  -2    4.76    0.28
  -4  13   2    1.76    0.18
   4  13  -2    1.82    0.19
  -3  13   2    4.29    0.26
   3  13  -2    4.39    0.26
  -2  13   2    0.45    0.10
   2  13  -2    0.49    0.11
   1  13  -2    9.80    0.38
  -1  13   2    9.35    0.37
   0  13  -2    6.09    0.29
   0  13   2    6.13    0.28
   1  13   2    7.96    0.33
  -1  13  -2    8.88    0.36
  -2  13  -2    2.98    0.21
   2  13   2    2.58    0.18
   3  13   2    0.04    0.08
  -3  13  -2    0.09    0.08
   4  13   2   -0.03    0.08
  -4  13  -2    0.00    0.08
  -5  13  -2   -0.07    0.07
   5  13   2    0.10    0.09
  -6  13  -2    1.75    0.19
  -6  13  -2    1.59    0.19
   6  13   2    1.97    0.18
   6  14  -2    0.23    0.13
  -6  14   2    0.33    0.12
   5  14  -2    2.35    0.23
  -5  14   2    2.40    0.21
   4  14  -2    0.88    0.16
  -4  14   2    0.69    0.14
  -3  14   2    5.89    0.31
   3  14  -2    6.09    0.31
  -2  14   2    9.04    0.38
   2  14  -2    9.62    0.39
   1  14  -2    2.62    0.20
  -1  14   2    2.67    0.19
   0  14  -2    0.42    0.12
   0  14   2    0.35    0.10
  -1  14  -2    7.34    0.34
   1  14   2    7.59    0.33
   2  14   2    7.42    0.32
  -2  14  -2    8.14    0.36
  -3  14  -2    9.50    0.41
   3  14   2    9.56    0.37
  -4  14  -2    3.33    0.24
   4  14   2    3.38    0.22
   5  14   2    3.45    0.22
  -5  14  -2    3.27    0.25
  -6  14  -2    0.22    0.12
   6  14   2    0.01    0.10
  -5  15   2    4.65    0.30
   5  15  -2    4.83    0.31
   4  15  -2   -0.13    0.11
  -4  15   2    0.19    0.11
  -3  15   2    0.50    0.12
   3  15  -2    0.32    0.13
   2  15  -2    0.53    0.13
  -2  15   2    0.53    0.13
   1  15  -2    2.65    0.22
  -1  15   2    3.28    0.23
   0  15   2    0.30    0.11
   0  15  -2    0.33    0.12
  -1  15  -2   16.57    0.58
   1  15   2   16.65    0.56
   2  15   2    0.59    0.13
  -2  15  -2    0.49    0.13
  -3  15  -2    6.21    0.33
   3  15   2    6.51    0.31
   4  15   2    0.09    0.10
  -4  15  -2   -0.04    0.10
   5  15   2    0.27    0.12
  -5  15  -2    0.38    0.13
  -4  16   2    0.59    0.15
   4  16  -2    0.69    0.17
   3  16  -2    0.56    0.15
  -3  16   2    0.25    0.12
  -2  16   2    0.65    0.14
   2  16  -2    0.88    0.17
   1  16  -2    2.22    0.22
  -1  16   2    2.99    0.23
   0  16   2    0.10    0.11
   0  16  -2    0.02    0.10
   1  16   2    2.49    0.21
  -1  16  -2    2.20    0.22
   2  16   2   -0.03    0.10
  -2  16  -2   -0.07    0.10
   3  16   2   -0.26    0.09
  -3  16  -2    0.01    0.10
  -4  16  -2    0.31    0.14
   4  16   2    0.27    0.13
   2  17  -2    1.90    0.23
  -2  17   2    2.03    0.21
   1  17  -2   -0.06    0.11
  -1  17   2   -0.04    0.10
   0  17   2    0.63    0.15
   0  17  -2    0.61    0.16
  -1  17  -2    0.04    0.12
   1  17   2    0.12    0.11
  -2  17  -2    1.74    0.21
   2  17   2    1.57    0.19
 -10   0   3    0.02    0.10
  10   0  -3    0.20    0.11
   9   0  -3    2.43    0.20
  -9   0   3    2.19    0.19
  -8   0   3    0.04    0.06
  -8   0   3   -0.01    0.07
   8   0  -3    0.09    0.08
   7   0  -3   17.31    0.54
  -7   0   3   18.27    0.52
  -7   0   3   17.14    0.51
   6   0  -3   -0.03    0.07
  -6   0   3   -0.02    0.04
  -6   0   3    0.01    0.04
  -5   0   3    1.61    0.11
   5   0  -3    1.58    0.12
   4   0  -3    0.03    0.05
  -4   0   3    0.03    0.04
  -4   0   3    0.02    0.04
   3   0  -3    8.81    0.28
  -3   0   3    9.02    0.27
  -3   0   3    9.51    0.27
  -2   0   3    0.07    0.04
  -2   0   3    0.00    0.03
   2   0  -3   -0.01    0.04
  -1   0   3   95.22    2.03
  -1   0   3   92.41    2.03
   1   0  -3   90.21    2.07
  -1   0   3   90.57    2.07
   1   0  -3   89.72    2.02
   0   0   3    0.02    0.05
   0   0  -3    0.04    0.04
   0   0   3    0.05    0.03
   0   0   3   -0.02    0.04
   1   0   3   14.00    0.34
   1   0   3   13.64    0.34
  -2   0  -3   -0.01    0.03
   2   0   3    0.29    0.03
  -3   0  -3   11.00    0.31
   3   0   3   11.18    0.27
   3   0   3   11.10    0.28
  -4   0  -3   -0.01    0.03
   4   0   3    0.03    0.03
   4   0   3   -0.02    0.02
   5   0   3   30.71    0.76
  -5   0  -3   31.25    0.78
   5   0   3   33.14    0.74
  -6   0  -3    0.01    0.05
   6   0   3   -0.01    0.04
   7   0   3   14.57    0.42
  -7   0  -3   14.28    0.47
  -8   0  -3   -0.03    0.07
   8   0   3    0.01    0.05
  -9   0  -3    3.07    0.23
   9   0   3    3.37    0.18
 -10   0  -3   -0.07    0.10
 -10  -1   3    0.55    0.14
  10  -1  -3    0.79    0.15
  10   1  -3    0.58    0.15
 -10   1   3    0.67    0.15
  -9  -1   3    0.24    0.10
   9  -1  -3    0.28    0.10
  -9   1   3    0.11    0.08
   9   1  -3    0.06    0.09
   8  -1  -3    0.12    0.08
  -8  -1   3    0.05    0.07
  -8  -1   3    0.14    0.06
   8   1  -3    0.12    0.09
  -8   1   3   -0.07    0.07
  -8   1   3    0.30    0.08
  -7  -1   3    0.03    0.05
  -7  -1   3    0.08    0.06
   7  -1  -3    0.18    0.08
  -7   1   3    0.07    0.06
  -7   1   3    0.11    0.07
   7   1  -3    0.03    0.08
  -6  -1   3    0.90    0.09
   6  -1  -3    0.76    0.11
  -6  -1   3    0.83    0.09
   6   1  -3    0.88    0.12
  -6   1   3    0.95    0.10
  -6   1   3    0.82    0.09
  -5  -1   3   15.82    0.44
   5  -1  -3   14.81    0.45
  -5   1   3   16.01    0.42
  -5   1   3   15.45    0.44
   5   1  -3   15.20    0.46
  -4  -1   3   40.25    0.96
   4  -1  -3   39.55    0.98
  -4   1   3   42.81    0.99
   4   1  -3   39.52    0.99
  -4   1   3   39.57    0.96
  -3  -1   3   57.95    1.34
  -3  -1   3   57.84    1.37
   3  -1  -3   61.23    1.37
  -3   1   3   59.23    1.37
   3   1  -3   58.78    1.39
  -3   1   3   57.27    1.34
  -2  -1   3   30.82    0.71
   2  -1  -3   29.63    0.73
  -2  -1   3   30.49    0.73
   2   1  -3   28.78    0.74
  -2   1   3   30.21    0.72
  -2   1   3   29.68    0.71
  -1  -1   3    2.85    0.12
   1  -1  -3    2.60    0.11
   1  -1  -3    2.64    0.12
  -1  -1   3    2.67    0.13
  -1  -1   3    2.69    0.12
   1   1  -3    2.65    0.11
  -1   1   3    2.65    0.10
   1   1  -3    2.95    0.13
   1   1  -3    3.08    0.13
  -1   1   3    2.45    0.10
   0  -1   3   25.84    0.64
   0  -1   3   27.43    0.63
   0  -1  -3   26.91    0.63
   0  -1  -3   26.86    0.62
   0   1  -3   26.62    0.63
   0   1   3   26.65    0.61
   0   1   3   26.59    0.63
   1  -1   3    4.23    0.13
  -1   1  -3    4.25    0.13
   1   1   3    4.20    0.12
   1   1   3    3.98    0.12
   1   1   3    4.17    0.14
  -2  -1  -3    2.62    0.11
   2  -1   3    2.71    0.10
   2  -1   3    2.70    0.10
  -2   1  -3    2.87    0.12
   2   1   3    2.68    0.08
   3  -1   3    0.05    0.02
   3  -1   3    0.07    0.03
  -3  -1  -3    0.04    0.03
  -3   1  -3    0.05    0.04
   3   1   3    0.08    0.02
   4  -1   3    0.10    0.03
   4  -1   3    0.05    0.03
  -4  -1  -3    0.08    0.04
  -4   1  -3    0.24    0.06
  -4   1  -3    0.07    0.02
   4   1   3    0.11    0.03
   4   1   3    0.15    0.03
   5  -1   3    0.90    0.07
   5  -1   3    0.84    0.07
  -5  -1  -3    0.80    0.09
   5   1   3    0.93    0.07
   5   1   3    0.93    0.06
  -5   1  -3    0.85    0.05
  -5   1  -3    0.92    0.10
   6  -1   3   13.03    0.38
  -6  -1  -3   13.35    0.41
  -6   1  -3   13.51    0.43
   6   1   3   12.70    0.36
  -7  -1  -3    0.41    0.09
   7  -1   3    0.39    0.07
   7   1   3    0.46    0.06
  -7   1  -3    0.56    0.10
  -8  -1  -3    0.68    0.12
   8  -1   3    0.51    0.08
  -8   1  -3    0.65    0.12
   8   1   3    0.62    0.08
   9  -1   3    0.15    0.06
  -9  -1  -3   -0.02    0.08
  -9   1  -3   -0.10    0.08
   9   1   3    0.12    0.06
 -10  -1  -3    0.32    0.13
 -10   1  -3    0.28    0.13
  10  -2  -3    0.27    0.11
 -10  -2   3   -0.12    0.08
 -10   2   3   -0.02    0.09
  10   2  -3    0.04    0.12
   9  -2  -3    0.28    0.11
  -9  -2   3    0.12    0.08
  -9   2   3    0.23    0.10
   9   2  -3    0.05    0.10
  -8  -2   3   -0.08    0.05
   8  -2  -3    0.13    0.08
  -8   2   3    0.00    0.08
  -8   2   3    0.10    0.06
   8   2  -3    0.05    0.09
  -7  -2   3    4.54    0.21
   7  -2  -3    4.21    0.22
  -7  -2   3    4.25    0.21
  -7   2   3    4.41    0.22
   7   2  -3    3.92    0.23
  -7   2   3    4.40    0.21
   6  -2  -3    0.00    0.06
  -6  -2   3   -0.05    0.04
  -6  -2   3    0.04    0.05
  -6   2   3    0.02    0.06
  -6   2   3    0.09    0.05
   6   2  -3    0.03    0.08
   5  -2  -3    0.15    0.06
  -5  -2   3    0.24    0.06
  -5   2   3    0.20    0.05
  -5   2   3    0.23    0.05
   5   2  -3    0.24    0.09
   4  -2  -3    8.13    0.27
  -4  -2   3    8.08    0.26
  -4   2   3    8.69    0.28
   4   2  -3    8.18    0.29
  -4   2   3    7.87    0.26
  -3  -2   3   10.06    0.29
   3  -2  -3    9.74    0.29
  -3  -2   3    9.61    0.29
  -3   2   3    9.50    0.29
   3   2  -3    9.11    0.31
  -3   2   3    9.52    0.28
  -2  -2   3  160.17    3.48
  -2  -2   3  164.94    3.55
   2  -2  -3  159.30    3.53
   2   2  -3  156.27    3.49
  -2   2   3  158.53    3.47
   2   2  -3  152.58    3.56
  -2   2   3  155.29    3.53
  -1  -2   3   93.49    2.12
  -1  -2   3   96.77    2.13
  -1  -2   3   94.10    2.17
   1  -2  -3   96.94    2.10
   1   2  -3   96.09    2.17
   1   2  -3   96.98    2.13
  -1   2   3   93.64    2.15
  -1   2   3   95.75    2.11
   0  -2  -3  254.28    5.48
   0  -2   3  253.82    5.47
   0  -2   3  245.25    5.57
   0  -2  -3  248.38    5.59
   0   2   3  256.45    5.49
   0   2  -3  254.18    5.47
   0   2   3  249.05    5.60
   1  -2   3    2.80    0.11
   1  -2   3    2.96    0.11
   1   2   3    3.00    0.11
   1   2   3    2.97    0.09
  -1   2  -3    3.06    0.11
   1   2   3    3.34    0.10
   2  -2   3   18.49    0.46
  -2  -2  -3   18.26    0.43
   2  -2   3   18.41    0.45
  -2   2  -3   18.13    0.45
  -2   2  -3   18.01    0.44
   3  -2   3    4.75    0.16
   3  -2   3    4.82    0.16
  -3  -2  -3    4.61    0.17
  -3   2  -3    4.82    0.18
  -3   2  -3    4.52    0.15
   4  -2   3    3.41    0.13
   4  -2   3    3.42    0.14
  -4  -2  -3    3.21    0.15
  -4   2  -3    3.51    0.16
   4   2   3    3.44    0.10
   4   2   3    3.24    0.10
  -4   2  -3    3.28    0.12
   5  -2   3   12.55    0.36
   5  -2   3   12.74    0.35
  -5  -2  -3   12.48    0.37
  -5   2  -3   12.32    0.39
   5   2   3   12.39    0.32
   5   2   3   13.13    0.32
  -5   2  -3   12.50    0.33
  -6  -2  -3    6.80    0.27
   6  -2   3    6.46    0.24
   6   2   3    6.62    0.21
  -6   2  -3    6.53    0.27
   7  -2   3    1.09    0.10
  -7  -2  -3    1.12    0.13
   7   2   3    0.94    0.09
  -7   2  -3    0.92    0.12
  -8  -2  -3    4.60    0.25
   8  -2   3    4.43    0.21
   8   2   3    4.52    0.19
  -8   2  -3    4.13    0.26
  -9  -2  -3    0.11    0.09
   9  -2   3    0.23    0.08
  -9   2  -3    0.08    0.10
   9   2   3    0.28    0.07
 -10  -3   3    0.05    0.09
 -10   3   3    0.23    0.13
   9  -3  -3    3.26    0.22
  -9  -3   3    2.68    0.21
  -9   3   3    2.71    0.22
   9   3  -3    3.03    0.24
  -8  -3   3   -0.03    0.07
   8  -3  -3    0.09    0.07
  -8   3   3    0.01    0.07
  -8   3   3   -0.03    0.07
   8   3  -3    0.06    0.10
  -7  -3   3    5.48    0.23
   7  -3  -3    5.70    0.26
  -7  -3   3    5.31    0.24
  -7   3   3    5.74    0.25
   7   3  -3    5.72    0.28
  -7   3   3    5.76    0.26
  -6  -3   3    2.35    0.14
  -6  -3   3    2.19    0.14
   6  -3  -3    2.69    0.17
  -6   3   3    2.46    0.16
   6   3  -3    2.22    0.18
  -6   3   3    2.48    0.15
  -5  -3   3    5.17    0.21
   5  -3  -3    5.00    0.22
  -5   3   3    5.38    0.21
  -5   3   3    5.15    0.21
   5   3  -3    5.32    0.25
   4  -3  -3    0.16    0.05
  -4  -3   3    0.23    0.06
  -4   3   3    0.11    0.05
   4   3  -3    0.24    0.08
  -4   3   3    0.08    0.04
  -4   3   3    0.14    0.04
  -3  -3   3    3.33    0.15
  -3  -3   3    3.38    0.15
   3  -3  -3    3.29    0.15
   3   3  -3    3.17    0.16
  -3   3   3    3.19    0.14
  -3   3   3    3.54    0.15
   3   3  -3    3.55    0.18
   2  -3  -3    1.25    0.08
  -2  -3   3    1.35    0.10
  -2  -3   3    1.37    0.11
   2   3  -3    1.42    0.11
  -2   3   3    1.28    0.08
  -2   3   3    1.25    0.08
   2   3  -3    1.31    0.10
  -1  -3   3  134.93    3.10
  -1  -3   3  133.91    3.04
  -1  -3   3  139.10    3.04
  -1  -3   3  131.82    3.10
  -1   3   3  142.86    3.02
  -1   3   3  139.70    3.08
   1   3  -3  142.81    3.05
   1   3  -3  137.72    3.10
   0  -3  -3   32.43    0.76
   0  -3   3   33.53    0.79
   0  -3  -3   33.35    0.74
   0  -3   3   33.49    0.78
   0  -3   3   31.96    0.79
   0   3   3   32.76    0.76
   0   3   3   32.79    0.75
   0   3  -3   31.29    0.77
  -1  -3  -3    3.11    0.09
   1  -3   3    3.15    0.13
   1  -3   3    3.43    0.13
   1   3   3    3.03    0.10
   1   3   3    3.11    0.10
   1   3   3    3.15    0.11
  -1   3  -3    3.14    0.12
   2  -3   3    4.67    0.17
   2  -3   3    4.74    0.16
   2   3   3    4.76    0.12
  -2   3  -3    4.74    0.18
  -2   3  -3    4.66    0.16
   2   3   3    4.76    0.15
  -2   3  -3    4.72    0.16
   3  -3   3   31.32    0.74
  -3  -3  -3   30.79    0.70
   3  -3   3   31.06    0.75
  -3   3  -3   30.21    0.73
  -3   3  -3   31.03    0.73
   4  -3   3    2.18    0.11
  -4  -3  -3    2.26    0.12
   4  -3   3    2.11    0.11
  -4   3  -3    2.11    0.10
   4   3   3    2.17    0.07
  -4   3  -3    2.32    0.14
   4   3   3    2.25    0.08
   5  -3   3    1.25    0.09
   5  -3   3    1.20    0.09
  -5  -3  -3    1.26    0.10
   5   3   3    1.19    0.06
  -5   3  -3    1.21    0.08
  -5   3  -3    1.15    0.11
   5   3   3    1.23    0.08
  -6  -3  -3    1.10    0.11
   6  -3   3    1.15    0.10
  -6   3  -3    1.18    0.13
  -6   3  -3    1.10    0.09
   6   3   3    1.15    0.08
  -7  -3  -3   17.31    0.52
   7  -3   3   17.45    0.51
   7   3   3   17.26    0.47
  -7   3  -3   17.96    0.56
   8  -3   3    0.45    0.09
  -8  -3  -3    0.71    0.12
   8   3   3    0.58    0.08
  -8   3  -3    0.36    0.11
   9  -3   3    4.93    0.24
  -9  -3  -3    4.73    0.28
  -9   3  -3    5.60    0.31
   9   3   3    4.97    0.22
  -9  -4   3   -0.10    0.07
   9  -4  -3    0.24    0.09
  -9   4   3    0.03    0.10
   9   4  -3   -0.08    0.11
   8  -4  -3    4.30    0.24
  -8  -4   3    4.21    0.23
  -8   4   3    3.95    0.24
   8   4  -3    3.84    0.26
  -8   4   3    4.30    0.24
  -7  -4   3    0.95    0.10
   7  -4  -3    0.97    0.12
  -7  -4   3    0.97    0.10
  -7   4   3    1.11    0.13
  -7   4   3    1.02    0.12
   7   4  -3    1.05    0.14
  -6  -4   3   10.35    0.34
   6  -4  -3   10.66    0.37
  -6   4   3    9.94    0.35
  -6   4   3   10.52    0.36
   6   4  -3   10.47    0.40
  -5  -4   3    1.62    0.12
  -5  -4   3    1.69    0.12
   5  -4  -3    1.70    0.13
  -5   4   3    1.32    0.11
   5   4  -3    1.90    0.17
  -5   4   3    1.79    0.12
  -4  -4   3    2.11    0.13
   4  -4  -3    1.92    0.12
   4   4  -3    2.20    0.15
  -4   4   3    2.10    0.12
   4   4  -3    1.94    0.16
  -4   4   3    2.19    0.14
  -4   4   3    2.13    0.13
  -3  -4   3    4.63    0.20
  -3  -4   3    5.14    0.20
  -3  -4   3    4.78    0.19
   3  -4  -3    4.93    0.19
   3   4  -3    4.73    0.22
  -3   4   3    4.88    0.19
   3   4  -3    4.78    0.20
  -3   4   3    4.97    0.19
  -2  -4   3   21.40    0.55
  -2  -4   3   21.35    0.56
   2  -4  -3   21.41    0.54
  -2  -4   3   20.12    0.55
  -2   4   3   21.18    0.55
  -2   4   3   20.99    0.53
   2   4  -3   21.40    0.57
   2   4  -3   20.15    0.55
  -1  -4   3    0.43    0.06
  -1  -4   3    0.30    0.07
   1   4  -3    0.35    0.06
  -1   4   3    0.30    0.05
  -1   4   3    0.31    0.05
   0  -4   3  102.31    2.26
   0  -4  -3   97.16    2.17
   0  -4  -3  101.07    2.22
   0  -4   3   97.38    2.25
   0   4  -3   98.50    2.21
   0   4   3   99.61    2.19
   0   4   3   98.16    2.23
   1  -4   3   27.12    0.68
   1  -4   3   27.91    0.67
  -1  -4  -3   26.74    0.62
   1   4   3   27.17    0.64
  -1   4  -3   27.19    0.67
   1   4   3   26.89    0.63
  -1   4  -3   27.05    0.66
   1   4   3   27.96    0.59
   2  -4   3   47.97    1.15
   2  -4   3   48.96    1.12
   2   4   3   48.15    1.11
  -2   4  -3   48.93    1.12
   2   4   3   48.34    1.08
   2   4   3   48.95    1.03
  -2   4  -3   48.33    1.14
  -3  -4  -3    0.62    0.06
   3  -4   3    0.73    0.07
   3  -4   3    0.79    0.08
  -3   4  -3    0.66    0.08
   3   4   3    0.68    0.04
   3   4   3    0.77    0.05
  -3   4  -3    0.74    0.07
  -4  -4  -3   39.27    0.89
   4  -4   3   39.55    0.97
  -4   4  -3   39.10    0.93
   4   4   3   40.10    0.91
   4   4   3   40.07    0.91
   4   4   3   38.45    0.89
  -4   4  -3   38.71    0.93
  -5  -4  -3    1.11    0.09
   5  -4   3    0.98    0.09
  -5   4  -3    1.05    0.09
   5   4   3    0.96    0.07
  -5   4  -3    0.94    0.11
   6  -4   3    7.17    0.27
  -6  -4  -3    7.42    0.27
  -6   4  -3    6.87    0.29
  -6   4  -3    7.29    0.25
   6   4   3    7.24    0.22
  -7  -4  -3    1.08    0.12
   7  -4   3    1.26    0.12
  -7   4  -3    1.20    0.14
   7   4   3    0.88    0.09
   8  -4   3    0.28    0.08
  -8  -4  -3    0.29    0.09
  -8   4  -3    0.33    0.11
   8   4   3    0.31    0.08
   9  -4   3    0.16    0.08
  -9  -4  -3    0.00    0.08
  -9   4  -3    0.04    0.09
   9   4   3    0.16    0.08
  -9  -5   3    0.89    0.13
   9   5  -3    0.92    0.18
  -9   5   3    0.81    0.15
  -8  -5   3   11.27    0.41
   8  -5  -3   12.55    0.45
   8   5  -3   11.85    0.48
  -8   5   3   12.45    0.45
  -8   5   3   11.52    0.44
  -7  -5   3    4.06    0.19
  -7  -5   3    3.87    0.20
   7  -5  -3    4.01    0.22
  -7   5   3    3.71    0.22
  -7   5   3    3.86    0.22
   7   5  -3    4.05    0.26
  -6  -5   3   71.45    1.68
   6  -5  -3   73.19    1.75
  -6   5   3   72.83    1.64
   6   5  -3   72.81    1.79
  -6   5   3   72.50    1.72
  -5  -5   3    8.72    0.30
  -5  -5   3    8.54    0.29
   5  -5  -3    8.18    0.31
   5   5  -3    8.54    0.34
   5   5  -3    8.25    0.33
  -5   5   3    7.69    0.28
  -5   5   3    8.77    0.31
  -4  -5   3   66.12    1.51
  -4  -5   3   66.17    1.55
   4  -5  -3   64.09    1.54
  -4   5   3   63.51    1.52
   4   5  -3   66.02    1.54
   4   5  -3   62.63    1.58
  -4   5   3   65.14    1.42
  -4   5   3   66.21    1.56
  -3  -5   3    1.90    0.12
   3  -5  -3    2.13    0.12
  -3  -5   3    1.90    0.13
   3   5  -3    1.81    0.15
  -3   5   3    1.91    0.10
  -3   5   3    2.15    0.13
  -3   5   3    1.71    0.11
   3   5  -3    1.95    0.14
  -2  -5   3   23.28    0.63
  -2  -5   3   23.53    0.62
   2  -5  -3   22.86    0.60
  -2  -5   3   24.91    0.63
  -2   5   3   24.46    0.62
  -2   5   3   23.36    0.60
   2   5  -3   24.45    0.64
   2   5  -3   24.00    0.62
  -1  -5   3    4.49    0.20
  -1  -5   3    4.69    0.18
   1   5  -3    4.96    0.18
  -1   5   3    4.52    0.16
  -1   5   3    4.50    0.17
   0  -5  -3   27.65    0.65
   0  -5   3   26.22    0.69
   0  -5   3   26.35    0.69
   0   5  -3   27.89    0.67
   0   5   3   26.48    0.65
   0   5   3   27.40    0.66
   0   5  -3   27.56    0.69
  -1  -5  -3    3.63    0.11
   1  -5   3    3.65    0.16
  -1  -5  -3    3.44    0.10
  -1  -5  -3    3.76    0.11
   1   5   3    3.61    0.10
   1   5   3    3.53    0.12
   1   5   3    3.78    0.13
  -1   5  -3    3.68    0.15
  -1   5  -3    3.49    0.15
   2  -5   3    3.61    0.16
   2   5   3    3.36    0.11
   2   5   3    3.28    0.11
   2   5   3    3.24    0.11
  -2   5  -3    3.39    0.15
   3  -5   3    0.74    0.08
  -3  -5  -3    0.82    0.06
  -3   5  -3    0.77    0.09
   3   5   3    0.84    0.05
   3   5   3    0.81    0.06
   3   5   3    0.89    0.06
  -3   5  -3    0.87    0.08
  -4  -5  -3   -0.02    0.04
   4  -5   3    0.04    0.05
   4   5   3    0.18    0.03
  -4   5  -3    0.06    0.05
  -4   5  -3   -0.06    0.05
   4   5   3    0.05    0.05
   4   5   3    0.05    0.04
  -5  -5  -3   14.04    0.40
   5  -5   3   14.75    0.44
  -5   5  -3   13.76    0.44
   5   5   3   14.91    0.38
  -5   5  -3   14.21    0.41
  -6  -5  -3    0.56    0.08
   6  -5   3    0.49    0.09
  -6   5  -3    0.64    0.08
  -6   5  -3    0.47    0.10
   6   5   3    0.45    0.08
  -7  -5  -3    1.99    0.16
   7  -5   3    2.12    0.15
   7   5   3    2.03    0.14
  -7   5  -3    2.32    0.19
   8  -5   3    1.81    0.15
  -8  -5  -3    1.71    0.16
   8   5   3    1.73    0.15
  -8   5  -3    1.65    0.18
   9  -5   3    1.90    0.17
  -9  -5  -3    1.91    0.18
   9   5   3    1.92    0.17
  -9   5  -3    2.04    0.21
  -9  -6   3    0.44    0.11
   9   6  -3    0.28    0.15
  -9   6   3    0.47    0.13
  -8  -6   3    0.34    0.09
  -8   6   3    0.33    0.10
   8   6  -3    0.22    0.13
  -8   6   3    0.15    0.09
  -7  -6   3   14.79    0.45
   7  -6  -3   14.33    0.49
   7   6  -3   14.19    0.53
  -7   6   3   14.79    0.49
  -7   6   3   15.27    0.50
   6  -6  -3   15.33    0.50
  -6  -6   3   15.73    0.46
  -6   6   3   16.84    0.51
   6   6  -3   15.54    0.54
  -6   6   3   16.04    0.48
  -5  -6   3   47.19    1.12
   5  -6  -3   45.45    1.16
   5   6  -3   46.53    1.17
  -5   6   3   46.20    1.15
  -5   6   3   46.48    1.08
   5   6  -3   45.92    1.20
  -4  -6   3   85.96    2.03
   4  -6  -3   87.14    2.03
  -4  -6   3   86.64    1.98
   4   6  -3   86.28    2.06
   4   6  -3   88.69    2.02
  -4   6   3   85.61    1.86
  -4   6   3   87.50    2.00
  -4   6   3   85.87    2.05
  -3  -6   3   17.22    0.48
   3  -6  -3   17.08    0.48
   3   6  -3   17.36    0.51
  -3   6   3   16.56    0.42
  -3   6   3   17.12    0.48
  -3   6   3   16.59    0.49
   3   6  -3   17.09    0.49
  -2  -6   3   74.95    1.79
  -2  -6   3   75.67    1.75
   2  -6  -3   76.14    1.76
  -2  -6   3   74.03    1.79
  -2   6   3   77.34    1.78
  -2   6   3   76.97    1.74
   2   6  -3   77.33    1.80
   2   6  -3   76.43    1.76
  -2   6   3   77.57    1.60
  -1  -6   3    2.50    0.16
  -1  -6   3    2.11    0.13
   1  -6  -3    2.11    0.11
   1   6  -3    2.21    0.13
  -1   6   3    2.21    0.12
   1   6  -3    2.29    0.13
  -1   6   3    1.91    0.11
  -1   6   3    2.23    0.08
   0  -6  -3   43.27    1.00
   0  -6   3   42.00    1.04
   0  -6   3   42.09    1.05
   0   6   3   42.89    1.00
   0   6   3   42.81    1.02
   0   6  -3   42.80    1.04
   0   6  -3   43.16    1.02
  -1  -6  -3   27.16    0.64
   1  -6   3   27.59    0.71
   1   6   3   27.49    0.65
  -1   6  -3   27.27    0.69
   1   6   3   26.40    0.67
   1   6   3   27.68    0.59
  -1   6  -3   28.17    0.71
  -2  -6  -3   57.23    1.26
   2  -6   3   58.05    1.37
   2   6   3   57.01    1.31
   2   6   3   56.93    1.29
   2   6   3   57.72    1.18
  -2   6  -3   55.55    1.33
   3  -6   3    8.63    0.30
  -3  -6  -3    8.44    0.23
  -3   6  -3    8.34    0.29
   3   6   3    8.66    0.24
  -3   6  -3    8.56    0.28
   3   6   3    8.62    0.24
   3   6   3    9.14    0.22
  -4  -6  -3   36.57    0.81
   4  -6   3   33.94    0.91
   4   6   3   36.18    0.84
   4   6   3   36.78    0.85
   4   6   3   35.19    0.85
  -4   6  -3   37.37    0.89
  -4   6  -3   35.47    0.88
  -5  -6  -3    2.82    0.14
   5  -6   3    2.63    0.16
   5   6   3    2.65    0.13
  -5   6  -3    2.75    0.18
  -5   6  -3    2.68    0.15
   5   6   3    2.99    0.15
   5   6   3    2.74    0.12
  -6  -6  -3   26.60    0.67
   6  -6   3   26.76    0.74
  -6   6  -3   26.08    0.69
  -6   6  -3   26.08    0.73
   6   6   3   26.04    0.68
   7  -6   3    9.99    0.37
  -7  -6  -3    9.76    0.34
  -7   6  -3    9.16    0.39
   7   6   3    9.71    0.33
   8  -6   3   11.54    0.43
  -8  -6  -3   11.05    0.41
   8   6   3   11.24    0.39
  -8   6  -3   11.76    0.47
  -9  -6  -3    2.65    0.21
   9  -6   3    2.68    0.20
  -9   6  -3    2.47    0.24
  -9  -7   3    0.06    0.09
  -9   7   3    0.15    0.11
   9   7  -3    0.14    0.14
  -8  -7   3    0.81    0.12
  -8   7   3    0.54    0.12
   8   7  -3    0.24    0.13
  -8   7   3    0.70    0.13
   7  -7  -3    1.00    0.13
  -7  -7   3    0.82    0.10
  -7   7   3    0.99    0.13
   7   7  -3    0.77    0.15
  -7   7   3    0.59    0.11
   6  -7  -3    2.91    0.18
  -6  -7   3    3.03    0.16
   6   7  -3    2.46    0.19
  -6   7   3    2.62    0.17
  -6   7   3    2.81    0.19
   6   7  -3    2.58    0.21
  -5  -7   3   -0.04    0.06
   5  -7  -3   -0.03    0.05
   5   7  -3   -0.01    0.07
   5   7  -3   -0.10    0.08
  -5   7   3   -0.04    0.05
  -5   7   3   -0.05    0.06
   4  -7  -3    1.78    0.13
  -4  -7   3    1.96    0.16
  -4  -7   3    1.69    0.13
  -4   7   3    1.68    0.14
   4   7  -3    2.02    0.16
  -4   7   3    1.69    0.12
   4   7  -3    1.68    0.16
  -3  -7   3    1.68    0.15
   3  -7  -3    1.77    0.12
   3   7  -3    1.74    0.14
  -3   7   3    1.71    0.13
   3   7  -3    1.70    0.15
  -3   7   3    1.69    0.10
  -3   7   3    1.90    0.13
  -2  -7   3    4.14    0.19
   2  -7  -3    4.00    0.18
  -2   7   3    4.40    0.15
   2   7  -3    4.70    0.21
  -2   7   3    4.30    0.19
  -2   7   3    4.39    0.19
  -1  -7   3    8.45    0.31
   1  -7  -3    8.98    0.27
  -1  -7   3    8.99    0.30
  -1   7   3    8.73    0.22
  -1   7   3    8.22    0.28
  -1   7   3    8.81    0.29
   1   7  -3    9.02    0.30
   1   7  -3    8.57    0.30
   0  -7   3   32.30    0.83
   0  -7  -3   32.87    0.77
   0  -7   3   31.62    0.82
   0   7  -3   31.48    0.80
   0   7   3   31.65    0.80
   0   7   3   31.05    0.78
   0   7  -3   33.56    0.83
   0   7   3   32.18    0.68
  -1  -7  -3    1.05    0.06
   1  -7   3    1.18    0.10
  -1   7  -3    1.12    0.10
   1   7   3    1.06    0.08
  -1   7  -3    1.07    0.10
   1   7   3    0.97    0.08
   2  -7   3    5.82    0.23
   2   7   3    5.61    0.19
  -2   7  -3    5.93    0.23
   2   7   3    5.75    0.19
   3  -7   3   30.55    0.82
  -3   7  -3   31.56    0.79
   3   7   3   31.58    0.74
  -3   7  -3   30.72    0.76
   3   7   3   31.15    0.75
  -4  -7  -3    0.63    0.06
   4  -7   3    0.63    0.09
   4   7   3    0.83    0.07
  -4   7  -3    0.76    0.09
  -4   7  -3    0.75    0.10
   4   7   3    0.86    0.07
  -5  -7  -3   20.90    0.52
   5  -7   3   19.94    0.60
   5   7   3   20.05    0.54
   5   7   3   19.97    0.52
  -5   7  -3   20.37    0.59
   5   7   3   20.82    0.53
  -5   7  -3   20.52    0.57
  -6  -7  -3    0.20    0.07
   6  -7   3    0.20    0.08
  -6   7  -3    0.24    0.09
   6   7   3    0.25    0.08
  -6   7  -3    0.24    0.08
   6   7   3    0.32    0.07
  -7  -7  -3    4.65    0.22
   7  -7   3    4.62    0.25
   7   7   3    4.39    0.22
  -7   7  -3    4.55    0.27
   8  -7   3    3.05    0.21
   8   7   3    2.82    0.19
  -8   7  -3    2.74    0.23
   9  -7   3    3.11    0.22
  -9   7  -3    2.98    0.25
  -9  -8   3    1.25    0.16
  -9   8   3    1.03    0.17
  -8  -8   3    0.57    0.11
   8   8  -3    0.47    0.15
  -8   8   3    0.58    0.13
  -8   8   3    0.44    0.12
  -7  -8   3    1.45    0.13
   7   8  -3    1.34    0.18
  -7   8   3    1.46    0.16
  -7   8   3    1.28    0.15
   6  -8  -3    2.37    0.18
  -6  -8   3    2.39    0.16
  -6   8   3    2.16    0.18
   6   8  -3    2.43    0.20
   6   8  -3    2.51    0.20
  -6   8   3    2.17    0.16
   5  -8  -3    1.20    0.12
  -5  -8   3    1.24    0.12
   5   8  -3    1.29    0.15
  -5   8   3    1.28    0.13
   5   8  -3    1.47    0.16
  -5   8   3    1.34    0.12
   4  -8  -3    0.17    0.07
  -4  -8   3    0.33    0.11
  -4   8   3    0.26    0.06
  -4   8   3    0.14    0.07
   4   8  -3    0.32    0.10
   4   8  -3    0.29    0.11
   3  -8  -3   21.50    0.59
  -3  -8   3   21.14    0.59
  -3   8   3   20.90    0.62
  -3   8   3   21.44    0.60
   3   8  -3   21.12    0.60
  -3   8   3   21.38    0.53
  -2  -8   3    0.07    0.05
   2  -8  -3    0.16    0.05
  -2   8   3    0.16    0.06
   2   8  -3    0.02    0.06
  -2   8   3    0.14    0.06
  -2   8   3    0.13    0.04
   2   8  -3    0.21    0.07
  -1  -8   3    6.96    0.27
   1  -8  -3    7.73    0.25
   1   8  -3    7.54    0.28
   1   8  -3    7.62    0.28
  -1   8   3    7.49    0.20
  -1   8   3    7.11    0.26
  -1   8   3    7.34    0.27
   0  -8   3   68.88    1.65
   0  -8   3   68.63    1.65
   0  -8  -3   69.87    1.59
   0   8  -3   70.08    1.61
   0   8   3   67.14    1.62
   0   8   3   68.84    1.59
   0   8  -3   68.61    1.64
   1  -8   3    3.11    0.17
  -1  -8  -3    3.30    0.12
   1   8   3    3.18    0.15
  -1   8  -3    2.91    0.16
   1   8   3    2.88    0.14
   2  -8   3  114.76    2.72
   2   8   3  118.98    2.62
  -2   8  -3  118.58    2.67
   2   8   3  118.78    2.67
   3  -8   3    0.06    0.06
  -3  -8  -3    0.07    0.04
  -3   8  -3    0.11    0.06
   3   8   3    0.06    0.05
   3   8   3    0.03    0.04
  -4  -8  -3    3.87    0.14
   4  -8   3    3.61    0.20
   4   8   3    3.70    0.16
  -4   8  -3    4.16    0.20
  -4   8  -3    3.90    0.20
   4   8   3    4.04    0.16
   5  -8   3    3.71    0.21
  -5  -8  -3    3.47    0.15
  -5   8  -3    3.66    0.22
   5   8   3    3.76    0.17
  -5   8  -3    3.63    0.19
   5   8   3    3.87    0.17
   6  -8   3    0.52    0.10
  -6  -8  -3    0.22    0.07
   6   8   3    0.53    0.09
  -6   8  -3    0.39    0.11
  -6   8  -3    0.45    0.09
   6   8   3    0.35    0.08
   7  -8   3    0.62    0.12
  -7   8  -3    0.67    0.13
   7   8   3    0.68    0.11
   8  -8   3    1.47    0.16
   8   8   3    1.54    0.16
  -8   8  -3    1.63    0.19
  -8  -9   3    5.16    0.25
   8   9  -3    5.50    0.33
  -8   9   3    4.59    0.29
  -8   9   3    4.56    0.29
  -7  -9   3    1.27    0.12
  -7   9   3    0.99    0.14
   7   9  -3    1.44    0.19
  -7   9   3    1.21    0.16
   6   9  -3    1.83    0.19
  -6   9   3    1.62    0.17
   6   9  -3    1.87    0.18
  -6   9   3    1.42    0.14
  -5  -9   3   -0.03    0.07
   5   9  -3   -0.09    0.08
   5   9  -3   -0.13    0.08
  -5   9   3    0.06    0.06
  -5   9   3   -0.03    0.07
   4  -9  -3    0.09    0.06
  -4  -9   3   -0.08    0.09
  -4   9   3   -0.01    0.05
  -4   9   3    0.04    0.06
   4   9  -3    0.03    0.08
  -3  -9   3   15.30    0.49
   3  -9  -3   16.30    0.49
   3   9  -3   15.99    0.50
  -3   9   3   16.51    0.51
  -3   9   3   15.88    0.49
  -3   9   3   16.06    0.42
  -2  -9   3   -0.03    0.04
   2  -9  -3   -0.02    0.04
  -2   9   3   -0.01    0.05
  -2   9   3   -0.03    0.05
   2   9  -3    0.01    0.07
   2   9  -3   -0.01    0.05
  -2   9   3   -0.01    0.04
  -1  -9   3    1.02    0.10
   1  -9  -3    0.63    0.07
  -1   9   3    0.56    0.05
   1   9  -3    0.57    0.09
   1   9  -3    0.70    0.10
  -1   9   3    0.58    0.09
  -1   9   3    0.64    0.09
   0  -9  -3    0.74    0.07
   0  -9   3    1.05    0.14
   0  -9   3    0.78    0.10
   0   9   3    0.65    0.08
   0   9  -3    0.82    0.10
   0   9  -3    0.77    0.10
   0   9   3    0.81    0.09
   1  -9   3    5.07    0.24
  -1  -9  -3    5.27    0.18
   1   9   3    5.33    0.21
   1   9   3    5.39    0.21
  -1   9  -3    5.44    0.24
   2  -9   3    4.72    0.23
   2   9   3    4.95    0.20
   2   9   3    4.90    0.20
  -2   9  -3    4.85    0.22
   3  -9   3    0.69    0.10
   3   9   3    0.55    0.08
  -3   9  -3    0.60    0.10
   3   9   3    0.57    0.08
   4  -9   3    3.71    0.21
   4   9   3    3.52    0.16
  -4   9  -3    3.63    0.20
  -4   9  -3    3.48    0.19
   4   9   3    3.43    0.16
   5  -9   3    0.40    0.10
   5   9   3    0.37    0.08
   5   9   3    0.24    0.06
  -5   9  -3    0.27    0.10
  -5   9  -3    0.12    0.07
   6  -9   3    1.51    0.16
  -6   9  -3    1.84    0.17
   6   9   3    1.56    0.13
  -6   9  -3    1.54    0.15
   7  -9   3    0.01    0.08
   7   9   3   -0.04    0.06
  -7   9  -3    0.04    0.10
   8  -9   3    2.23    0.19
  -8   9  -3    1.88    0.21
   8  10  -3    8.25    0.42
  -8  10   3    8.59    0.40
  -8  10   3    8.57    0.39
  -7 -10   3    8.42    0.32
   7  10  -3    8.94    0.41
  -7  10   3    8.62    0.39
   7  10  -3    8.82    0.40
  -7  10   3    8.35    0.37
   6  10  -3    1.57    0.18
  -6  10   3    1.74    0.16
  -6  10   3    1.37    0.16
   6  10  -3    1.65    0.18
  -5 -10   3    6.24    0.27
  -5  10   3    6.62    0.27
  -5  10   3    6.31    0.30
   5  10  -3    5.74    0.29
  -4 -10   3   -0.16    0.08
   4  10  -3    0.06    0.08
  -4  10   3   -0.03    0.07
  -4  10   3    0.00    0.06
  -3 -10   3    5.78    0.28
  -3  10   3    5.88    0.21
  -3  10   3    5.84    0.27
   3  10  -3    5.73    0.27
  -2 -10   3    7.85    0.31
  -2  10   3    7.68    0.32
  -2  10   3    8.20    0.24
  -2  10   3    7.62    0.30
   2  10  -3    7.87    0.32
   2  10  -3    8.47    0.33
   1 -10  -3   20.71    0.58
  -1 -10   3   21.73    0.63
  -1  10   3   22.09    0.62
   1  10  -3   20.72    0.62
  -1  10   3   21.70    0.48
  -1  10   3   20.84    0.60
   1  10  -3   22.38    0.64
   0 -10  -3    6.69    0.23
   0 -10   3    6.45    0.28
   0  10  -3    6.52    0.28
   0  10  -3    6.72    0.28
   0  10   3    6.59    0.26
   0  10   3    6.53    0.26
   1 -10   3   62.80    1.55
   1  10   3   63.26    1.51
   1  10   3   61.93    1.47
  -1  10  -3   63.01    1.51
   2 -10   3    3.86    0.21
   2  10   3    3.61    0.17
   2  10   3    3.73    0.19
  -2  10  -3    4.08    0.21
   3 -10   3   41.80    1.10
   3  10   3   42.22    1.04
  -3  10  -3   41.40    1.07
   3  10   3   41.87    1.01
   4 -10   3    9.53    0.38
   4  10   3    9.78    0.32
  -4  10  -3   10.17    0.37
   4  10   3   10.10    0.33
   5 -10   3    6.41    0.30
   5  10   3    6.60    0.25
  -5  10  -3    6.46    0.30
   5  10   3    6.46    0.25
  -5  10  -3    6.53    0.29
   6 -10   3    0.04    0.08
  -6  10  -3    0.05    0.09
  -6  10  -3    0.07    0.08
   6  10   3   -0.04    0.07
   7 -10   3    1.97    0.19
  -7  10  -3    1.78    0.19
   8 -10   3    2.10    0.20
  -8  10  -3    2.00    0.22
   7  11  -3    3.23    0.25
  -7  11   3    3.41    0.25
  -7  11   3    3.31    0.23
   7  11  -3    4.13    0.28
   6  11  -3    0.51    0.14
  -6  11   3    0.55    0.12
  -6  11   3    0.70    0.13
  -5 -11   3    1.28    0.14
  -5  11   3    1.06    0.14
  -5  11   3    1.05    0.12
   5  11  -3    1.31    0.16
  -4 -11   3    1.79    0.17
  -4  11   3    1.76    0.14
   4  11  -3    1.86    0.18
  -4  11   3    1.90    0.17
  -3 -11   3   18.84    0.58
   3  11  -3   18.46    0.59
  -3  11   3   18.80    0.58
  -3  11   3   19.26    0.49
  -2  11   3    6.37    0.20
   2  11  -3    5.83    0.27
  -2  11   3    5.44    0.26
   1  11  -3   18.59    0.56
  -1  11   3   17.99    0.55
   0 -11   3   11.12    0.40
   0  11   3   10.77    0.37
   0  11  -3   10.41    0.39
   1 -11   3    2.36    0.17
   1  11   3    2.39    0.16
  -1  11  -3    2.14    0.17
   1  11   3    2.23    0.16
   2 -11   3    1.14    0.13
  -2  11  -3    1.05    0.13
   2  11   3    1.00    0.11
   2  11   3    1.17    0.12
   3 -11   3    0.17    0.08
  -3  11  -3    0.10    0.08
   3  11   3    0.23    0.07
   4 -11   3    1.28    0.15
  -4  11  -3    1.63    0.15
   4  11   3    1.47    0.12
   5 -11   3    0.46    0.11
  -5  11  -3    0.45    0.11
   5  11   3    0.36    0.09
   6 -11   3    0.87    0.14
  -6  11  -3    1.02    0.14
   6  11   3    0.69    0.12
  -6  11  -3    0.90    0.14
  -7  11  -3    0.15    0.11
  -7  12   3    0.83    0.15
   7  12  -3    0.88    0.17
  -7  12   3    0.80    0.15
  -6  12   3    0.22    0.10
   6  12  -3    0.31    0.13
  -6  12   3    0.28    0.11
  -5  12   3    2.19    0.19
  -5  12   3    2.60    0.18
   5  12  -3    1.84    0.20
  -4 -12   3    0.53    0.13
  -4  12   3    0.70    0.11
  -4  12   3    0.87    0.13
   4  12  -3    0.63    0.14
  -3 -12   3   -0.27    0.11
   3  12  -3    0.03    0.09
  -3  12   3    0.06    0.06
  -3  12   3    0.16    0.09
  -2  12   3    2.80    0.19
   2  12  -3    3.01    0.20
  -1  12   3    0.85    0.12
   1  12  -3    0.96    0.13
   0  12   3    0.49    0.10
   0  12  -3    0.46    0.11
  -1  12  -3    0.16    0.08
   1  12   3    0.22    0.08
  -2  12  -3    0.71    0.11
   2  12   3    0.96    0.11
   3 -12   3    0.03    0.07
  -3  12  -3   -0.04    0.07
   3  12   3    0.07    0.07
  -4  12  -3    2.80    0.20
   4  12   3    3.06    0.18
   5  12   3    1.11    0.13
  -5  12  -3    1.18    0.15
  -6  12  -3    0.24    0.11
   6  12   3    0.07    0.09
  -7  12  -3    1.75    0.20
  -6  13   3    3.41    0.26
   6  13  -3    3.13    0.26
   5  13  -3    2.77    0.23
  -5  13   3    2.56    0.21
  -4 -13   3    2.45    0.22
  -4  13   3    2.26    0.19
   4  13  -3    2.10    0.20
  -3 -13   3    2.64    0.23
  -3  13   3    3.19    0.22
   3  13  -3    2.76    0.22
  -2  13   3    0.54    0.12
   2  13  -3    0.46    0.12
  -1  13   3    0.16    0.09
   1  13  -3    0.16    0.10
   0  13  -3   -0.10    0.07
   0  13   3    0.08    0.07
  -1  13  -3    0.01    0.08
   1  13   3    0.29    0.09
  -2  13  -3    2.21    0.18
   2  13   3    2.50    0.17
   3  13   3    2.42    0.18
  -3  13  -3    3.03    0.21
  -4  13  -3    4.27    0.26
   4  13   3    4.22    0.22
   5  13   3    0.05    0.09
  -5  13  -3    0.07    0.10
   6  13   3    2.61    0.19
  -5  14   3    0.27    0.11
   5  14  -3    0.19    0.13
  -4  14   3    0.34    0.11
   4  14  -3    0.23    0.12
  -3 -14   3    2.15    0.22
   3  14  -3    2.26    0.21
  -3  14   3    2.36    0.20
  -2  14   3    5.58    0.29
   2  14  -3    5.04    0.29
   1  14  -3    2.13    0.20
  -1  14   3    2.25    0.18
   0  14  -3    4.12    0.26
   0  14   3    4.14    0.24
   1  14   3    1.21    0.14
  -1  14  -3    1.47    0.17
  -2  14  -3    0.10    0.10
   2  14   3    0.16    0.09
  -3  14  -3    9.11    0.40
   3  14   3    8.74    0.35
   4  14   3    0.30    0.10
  -4  14  -3    0.30    0.12
   5  14   3    6.34    0.29
  -5  14  -3    7.03    0.35
  -5  15   3    0.27    0.13
   5  15  -3    0.29    0.15
  -4  15   3    1.00    0.16
   4  15  -3    0.66    0.16
  -3 -15   3   -0.24    0.13
  -3  15   3   -0.07    0.09
   3  15  -3    0.01    0.11
   2  15  -3    1.15    0.17
  -2  15   3    1.15    0.15
  -1  15   3    0.68    0.13
   1  15  -3    0.44    0.13
   0  15  -3   -0.06    0.10
   0  15   3    0.04    0.09
   1  15   3    0.06    0.09
  -1  15  -3    0.05    0.10
   2  15   3    1.45    0.17
  -2  15  -3    0.94    0.16
  -3  15  -3    0.82    0.15
   3  15   3    0.87    0.14
   4  15   3    1.54    0.17
  -4  15  -3    1.46    0.19
   3  16  -3    3.82    0.28
  -3  16   3    3.86    0.27
   2  16  -3    1.74    0.21
  -2  16   3    1.54    0.18
  -1  16   3    9.17    0.41
   1  16  -3    9.73    0.43
   0  16  -3    0.80    0.16
   0  16   3    0.74    0.15
  -1  16  -3    0.92    0.16
   1  16   3    1.25    0.17
  -2  16  -3    2.11    0.22
   2  16   3    1.92    0.19
   3  16   3    0.97    0.15
  -3  16  -3    0.65    0.16
   1  17  -3    0.24    0.14
  -1  17   3    0.43    0.14
   0  17  -3    1.11    0.19
   0  17   3    1.48    0.19
  -1  17  -3    0.47    0.15
   1  17   3    0.63    0.15
 -10   0   4    4.16    0.28
  -9   0   4   -0.01    0.07
   9   0  -4    0.02    0.09
  -8   0   4    1.77    0.15
   8   0  -4    1.83    0.18
  -8   0   4    1.55    0.15
   7   0  -4    0.10    0.08
  -7   0   4    0.03    0.05
  -7   0   4    0.02    0.05
  -6   0   4    7.40    0.27
   6   0  -4    7.09    0.30
   5   0  -4   -0.01    0.07
  -5   0   4   -0.09    0.04
  -4   0   4   13.53    0.39
   4   0  -4   13.60    0.42
  -4   0   4   13.75    0.41
  -3   0   4    0.08    0.04
   3   0  -4    0.83    0.10
  -2   0   4   -0.02    0.03
  -2   0   4   -0.01    0.03
   2   0  -4   -0.01    0.05
  -1   0   4    0.11    0.05
  -1   0   4   -0.04    0.04
  -1   0   4   -0.01    0.04
   1   0  -4   -0.01    0.03
   0   0  -4   15.78    0.40
   0   0   4   16.41    0.41
   0   0   4   15.95    0.42
   0   0   4   15.69    0.41
   1   0   4   -0.02    0.03
   1   0   4    0.04    0.04
   2   0   4   21.05    0.50
  -3   0  -4    0.05    0.04
   3   0   4    0.06    0.02
   3   0   4    0.01    0.02
   4   0   4    0.22    0.03
   4   0   4    0.21    0.03
  -4   0  -4    0.33    0.07
   5   0   4   -0.02    0.03
  -5   0  -4   -0.05    0.04
   5   0   4    0.08    0.04
  -6   0  -4    0.07    0.06
   6   0   4    0.08    0.05
   7   0   4    0.02    0.04
  -7   0  -4   -0.05    0.06
   8   0   4    1.42    0.11
  -8   0  -4    1.50    0.16
   9   0   4    0.10    0.06
  -9   0  -4    0.02    0.09
   9  -1  -4    0.52    0.13
  -9  -1   4    0.24    0.10
  -9   1   4    0.51    0.12
   9   1  -4    0.52    0.13
   8  -1  -4    0.04    0.09
  -8  -1   4    0.02    0.06
  -8  -1   4   -0.02    0.06
   8   1  -4    0.09    0.10
  -8   1   4   -0.02    0.06
  -8   1   4    0.03    0.06
  -7  -1   4    2.36    0.16
  -7  -1   4    2.54    0.16
   7  -1  -4    2.56    0.18
  -7   1   4    2.75    0.17
   7   1  -4    2.64    0.20
  -7   1   4    2.49    0.17
   6  -1  -4    0.51    0.10
  -6  -1   4    0.62    0.09
   6   1  -4    0.47    0.11
  -6   1   4    0.53    0.08
  -6   1   4    0.50    0.08
   5  -1  -4    1.26    0.12
  -5  -1   4    1.48    0.12
   5   1  -4    1.56    0.14
  -5   1   4    1.27    0.11
   4  -1  -4   -0.04    0.05
  -4  -1   4   -0.03    0.05
  -4   1   4    0.01    0.04
  -4   1   4    0.04    0.04
   4   1  -4    0.00    0.07
   3  -1  -4   16.66    0.46
  -3  -1   4   16.33    0.46
  -3  -1   4   16.86    0.45
  -3   1   4   16.09    0.44
   3   1  -4   17.18    0.48
  -3   1   4   16.40    0.46
  -2  -1   4    7.66    0.25
   2  -1  -4    7.69    0.25
  -2  -1   4    8.28    0.25
  -2   1   4    7.82    0.24
  -2   1   4    7.54    0.24
   2   1  -4    7.85    0.27
  -1  -1   4    1.26    0.11
  -1  -1   4    1.30    0.10
  -1  -1   4    1.34    0.10
   1   1  -4    1.24    0.09
  -1   1   4    1.09    0.08
  -1   1   4    1.11    0.08
   0  -1   4    0.78    0.07
   0  -1   4    0.69    0.08
   0  -1   4    0.84    0.07
   0  -1  -4    0.73    0.07
   0  -1  -4    1.07    0.08
   0   1   4    0.69    0.06
   0   1  -4    0.80    0.07
   0   1   4    0.83    0.07
   1  -1   4   43.97    1.03
   1  -1   4   45.06    1.02
  -1   1  -4   44.81    1.01
   1   1   4   45.66    1.01
   1   1   4   44.68    1.00
   1   1   4   42.82    1.02
   2  -1   4   14.06    0.35
   2  -1   4   13.79    0.35
  -2   1  -4   13.07    0.33
   2   1   4   13.56    0.33
   3  -1   4   67.17    1.49
   3  -1   4   67.98    1.53
  -3  -1  -4   66.65    1.45
  -3   1  -4   64.35    1.46
  -3   1  -4   66.17    1.48
   3   1   4   68.66    1.48
   4  -1   4    8.41    0.24
  -4  -1  -4    8.17    0.27
   4  -1   4    8.38    0.24
   4   1   4    8.09    0.21
  -4   1  -4    8.46    0.28
   4   1   4    8.55    0.21
  -5  -1  -4    0.10    0.06
   5  -1   4   -0.01    0.04
   5  -1   4    0.05    0.04
  -5   1  -4   -0.02    0.05
   5   1   4    0.06    0.03
   5   1   4    0.03    0.03
  -6  -1  -4    0.09    0.07
   6  -1   4    0.14    0.05
  -6   1  -4    0.16    0.07
   6   1   4    0.10    0.04
   7  -1   4    0.02    0.04
  -7  -1  -4    0.06    0.07
  -7   1  -4    0.04    0.07
   7   1   4    0.02    0.05
  -8  -1  -4    0.05    0.07
   8  -1   4    0.06    0.06
  -8   1  -4   -0.08    0.07
   8   1   4    0.06    0.05
  -9  -1  -4    2.74    0.23
   9  -1   4    3.61    0.19
   9   1   4    3.14    0.17
  -9   1  -4    3.06    0.24
   9  -2  -4    1.21    0.16
  -9  -2   4    1.14    0.14
   9   2  -4    0.87    0.17
  -9   2   4    0.89    0.14
   8  -2  -4    0.26    0.09
  -8  -2   4    0.10    0.06
  -8  -2   4    0.12    0.07
  -8   2   4    0.03    0.06
  -8   2   4   -0.01    0.08
   8   2  -4    0.11    0.10
  -7  -2   4    2.39    0.16
  -7  -2   4    2.44    0.16
   7  -2  -4    2.47    0.18
   7   2  -4    2.20    0.19
  -7   2   4    2.55    0.17
  -7   2   4    2.26    0.16
  -6  -2   4    1.71    0.13
   6  -2  -4    1.74    0.15
  -6   2   4    1.70    0.13
  -6   2   4    1.72    0.13
   6   2  -4    2.00    0.17
   5  -2  -4   17.68    0.51
  -5  -2   4   16.87    0.48
  -5   2   4   16.46    0.48
   5   2  -4   16.27    0.52
   4  -2  -4   14.06    0.41
  -4  -2   4   13.45    0.40
  -4   2   4   13.80    0.41
   4   2  -4   13.18    0.43
  -4   2   4   13.83    0.40
   3  -2  -4   53.05    1.25
  -3  -2   4   53.08    1.23
  -3  -2   4   52.97    1.26
  -3   2   4   51.89    1.25
   3   2  -4   54.10    1.29
  -3   2   4   51.11    1.22
   2  -2  -4    4.16    0.17
  -2  -2   4    4.16    0.18
  -2  -2   4    4.15    0.18
   2   2  -4    4.67    0.20
  -2   2   4    4.35    0.16
  -2   2   4    4.49    0.17
   2   2  -4    4.49    0.18
   1  -2  -4   24.07    0.65
  -1  -2   4   26.94    0.68
  -1  -2   4   27.11    0.66
  -1   2   4   26.78    0.64
   1   2  -4   27.82    0.67
   1   2  -4   27.80    0.68
  -1   2   4   27.21    0.66
   0  -2   4   39.03    0.94
   0  -2  -4   39.94    0.90
   0  -2  -4   41.04    0.92
   0  -2   4   39.09    0.93
   0   2  -4   38.70    0.92
   0   2   4   39.05    0.90
   0   2   4   38.56    0.92
   1  -2   4    3.20    0.13
   1  -2   4    3.10    0.13
   1   2   4    3.20    0.10
   1   2   4    3.22    0.12
  -1   2  -4    3.10    0.13
   2  -2   4   26.48    0.66
   2  -2   4   27.39    0.64
   2   2   4   26.43    0.61
  -2   2  -4   27.05    0.63
  -3  -2  -4    4.57    0.17
   3  -2   4    4.57    0.16
   3  -2   4    4.62    0.16
  -3   2  -4    4.80    0.15
  -3   2  -4    4.57    0.19
   4  -2   4    0.27    0.05
   4  -2   4    0.26    0.05
  -4  -2  -4    0.26    0.06
  -4   2  -4    0.33    0.07
   5  -2   4    0.32    0.06
   5  -2   4    0.35    0.06
  -5  -2  -4    0.32    0.07
   5   2   4    0.39    0.04
   5   2   4    0.29    0.04
  -5   2  -4    0.30    0.04
  -5   2  -4    0.34    0.08
  -6  -2  -4    0.32    0.08
   6  -2   4    0.29    0.06
   6   2   4    0.30    0.05
  -6   2  -4    0.45    0.10
  -7  -2  -4    0.03    0.07
   7  -2   4    0.14    0.06
   7   2   4    0.08    0.05
  -7   2  -4    0.01    0.07
  -8  -2  -4   -0.03    0.07
   8  -2   4    0.04    0.06
  -8   2  -4    0.01    0.09
   8   2   4    0.04    0.05
  -9  -2  -4    0.18    0.10
   9  -2   4    0.21    0.07
  -9   2  -4    0.15    0.11
   9   2   4    0.18    0.07
  -9  -3   4   -0.08    0.07
  -9   3   4    0.10    0.10
   9   3  -4    0.13    0.12
   8  -3  -4    0.07    0.08
  -8  -3   4   -0.07    0.05
   8   3  -4   -0.06    0.10
  -8   3   4   -0.10    0.06
  -8   3   4    0.06    0.07
  -7  -3   4    9.63    0.34
  -7  -3   4   10.03    0.34
   7  -3  -4    9.76    0.37
  -7   3   4    9.97    0.36
   7   3  -4    9.01    0.39
  -7   3   4    9.61    0.35
   6  -3  -4    0.08    0.07
  -6  -3   4    0.09    0.06
   6   3  -4    0.05    0.10
  -6   3   4    0.10    0.06
  -6   3   4    0.01    0.06
  -5  -3   4    3.56    0.18
   5  -3  -4    3.77    0.19
   5   3  -4    3.66    0.23
  -5   3   4    3.65    0.17
  -5   3   4    3.84    0.18
  -4  -3   4    9.30    0.30
   4  -3  -4    8.98    0.31
  -4   3   4    9.34    0.31
  -4   3   4    9.07    0.30
   4   3  -4    8.87    0.34
  -3  -3   4    1.67    0.12
   3  -3  -4    1.71    0.11
  -3  -3   4    1.65    0.13
  -3   3   4    1.85    0.12
   3   3  -4    1.55    0.13
  -3   3   4    1.67    0.10
   3   3  -4    1.88    0.15
  -2  -3   4   12.67    0.38
   2  -3  -4   12.06    0.35
  -2  -3   4   12.41    0.36
  -2   3   4   12.42    0.35
   2   3  -4   12.68    0.39
  -2   3   4   13.05    0.36
   2   3  -4   12.01    0.37
  -1  -3   4   34.02    0.84
  -1  -3   4   35.13    0.87
   1  -3  -4   34.96    0.84
  -1   3   4   35.89    0.84
   1   3  -4   34.46    0.84
   1   3  -4   34.82    0.86
  -1   3   4   34.98    0.82
   0  -3  -4   35.48    0.85
   0  -3  -4   36.42    0.83
   0  -3   4   35.24    0.87
   0  -3   4   36.98    0.89
   0  -3   4   36.46    0.89
   0   3   4   37.65    0.84
   0   3  -4   36.82    0.87
   0   3   4   37.32    0.86
   1  -3   4   18.31    0.49
   1  -3   4   19.27    0.48
  -1  -3  -4   18.66    0.43
   1   3   4   17.86    0.44
  -1   3  -4   18.46    0.47
   1   3   4   18.24    0.44
   2  -3   4   92.38    2.03
   2  -3   4   90.77    2.07
  -2   3  -4   91.13    2.02
   2   3   4   88.39    2.00
   2   3   4   90.52    2.10
   3  -3   4    1.66    0.10
   3  -3   4    1.74    0.10
  -3   3  -4    1.54    0.09
   4  -3   4   20.63    0.54
   4  -3   4   20.64    0.52
  -4  -3  -4   20.55    0.52
  -4   3  -4   19.77    0.55
  -4   3  -4   20.14    0.50
   5  -3   4    8.34    0.27
   5  -3   4    7.95    0.27
  -5  -3  -4    8.31    0.29
  -5   3  -4    8.97    0.32
   5   3   4    8.33    0.22
   5   3   4    8.24    0.21
  -5   3  -4    8.32    0.25
   6  -3   4    3.59    0.17
  -6  -3  -4    3.79    0.20
  -6   3  -4    3.13    0.20
   6   3   4    3.65    0.13
   7  -3   4    0.85    0.10
  -7  -3  -4    0.77    0.11
  -7   3  -4    1.01    0.14
   7   3   4    1.07    0.08
   8  -3   4   11.48    0.39
  -8  -3  -4   10.85    0.41
   8   3   4   11.19    0.34
  -8   3  -4   10.91    0.44
   9  -3   4    0.35    0.09
  -9  -3  -4    0.36    0.12
   9   3   4    0.43    0.09
  -9   3  -4    0.38    0.13
  -9  -4   4    0.72    0.12
   9   4  -4    0.71    0.16
  -9   4   4    0.63    0.13
   8  -4  -4    7.81    0.35
  -8  -4   4    7.85    0.32
  -8   4   4    7.54    0.34
  -8   4   4    7.55    0.33
   8   4  -4    7.43    0.37
   7  -4  -4    1.73    0.15
  -7  -4   4    1.85    0.14
  -7  -4   4    1.67    0.14
  -7   4   4    1.86    0.15
  -7   4   4    1.79    0.15
   7   4  -4    1.54    0.18
   6  -4  -4   -0.06    0.06
  -6  -4   4    0.03    0.06
  -6   4   4   -0.10    0.06
  -6   4   4    0.02    0.05
   6   4  -4    0.02    0.10
  -5  -4   4   21.11    0.58
   5  -4  -4   20.92    0.60
  -5   4   4   20.96    0.59
   5   4  -4   21.76    0.65
  -5   4   4   21.58    0.55
  -4  -4   4    2.83    0.16
   4  -4  -4    2.83    0.15
  -4  -4   4    2.78    0.16
  -4   4   4    2.77    0.15
   4   4  -4    3.05    0.21
   4   4  -4    2.99    0.18
  -4   4   4    2.85    0.16
   3  -4  -4   23.66    0.62
  -3  -4   4   23.51    0.62
  -3  -4   4   23.70    0.64
  -3  -4   4   24.05    0.64
  -3   4   4   23.23    0.61
  -3   4   4   23.98    0.63
   3   4  -4   22.72    0.66
   3   4  -4   22.82    0.63
  -2  -4   4  103.22    2.38
  -2  -4   4  101.59    2.32
  -2  -4   4  102.72    2.37
   2  -4  -4  102.97    2.35
   2   4  -4  101.77    2.33
  -2   4   4  105.24    2.36
   2   4  -4  104.70    2.38
  -2   4   4  103.66    2.31
  -1  -4   4    6.67    0.23
  -1  -4   4    6.45    0.25
   1  -4  -4    6.07    0.21
   1   4  -4    6.79    0.23
  -1   4   4    6.65    0.21
  -1   4   4    6.55    0.21
   0  -4  -4   94.64    2.13
   0  -4   4   96.20    2.18
   0  -4   4   93.87    2.17
   0   4   4   96.83    2.10
   0   4   4   95.38    2.14
   0   4  -4   92.12    2.13
  -1  -4  -4    7.16    0.19
   1  -4   4    7.36    0.25
   1   4   4    7.45    0.20
   1   4   4    7.21    0.20
   1   4   4    7.26    0.20
  -1   4  -4    7.57    0.24
   2  -4   4   11.40    0.34
   2  -4   4   11.90    0.34
   2   4   4   11.60    0.28
   2   4   4   11.39    0.28
  -2   4  -4   11.54    0.33
   3  -4   4    2.57    0.13
   3  -4   4    2.48    0.13
   3   4   4    2.42    0.07
  -3   4  -4    2.69    0.12
   4  -4   4    7.54    0.26
  -4  -4  -4    7.17    0.24
  -4   4  -4    6.82    0.27
  -4   4  -4    7.30    0.23
  -5  -4  -4    0.30    0.07
   5  -4   4    0.50    0.07
   5   4   4    0.37    0.04
  -5   4  -4    0.28    0.08
  -5   4  -4    0.43    0.06
  -6  -4  -4    0.19    0.07
   6  -4   4    0.20    0.06
  -6   4  -4    0.13    0.08
   6   4   4    0.13    0.04
   7  -4   4    0.20    0.07
  -7  -4  -4    0.21    0.08
  -7   4  -4    0.28    0.10
   7   4   4    0.22    0.06
  -8  -4  -4    0.20    0.09
   8  -4   4    0.22    0.08
  -8   4  -4    0.12    0.10
   8   4   4    0.27    0.07
   9  -4   4    0.04    0.07
  -9  -4  -4    0.05    0.09
  -9   4  -4   -0.08    0.09
  -9  -5   4    0.23    0.09
  -9   5   4    0.30    0.12
   9   5  -4    0.28    0.16
  -8  -5   4    0.57    0.10
  -8   5   4    0.53    0.11
  -8   5   4    0.54    0.12
   8   5  -4    0.34    0.15
  -7  -5   4    0.07    0.06
  -7  -5   4    0.17    0.07
   7  -5  -4    0.12    0.07
  -7   5   4    0.05    0.08
   7   5  -4    0.08    0.11
  -7   5   4    0.15    0.08
   6  -5  -4    0.07    0.06
  -6  -5   4    0.09    0.07
   6   5  -4    0.04    0.10
  -6   5   4    0.18    0.07
  -6   5   4    0.02    0.06
  -5  -5   4    0.46    0.09
   5  -5  -4    0.47    0.09
   5   5  -4    0.47    0.13
  -5   5   4    0.62    0.09
  -5   5   4    0.41    0.08
  -4  -5   4    5.65    0.24
   4  -5  -4    5.39    0.23
  -4  -5   4    5.80    0.24
  -4   5   4    5.80    0.23
   4   5  -4    5.64    0.27
   4   5  -4    5.50    0.26
  -4   5   4    5.56    0.20
  -4   5   4    6.06    0.25
   3  -5  -4    3.73    0.17
  -3  -5   4    3.81    0.18
  -3  -5   4    3.93    0.19
   3   5  -4    3.92    0.19
   3   5  -4    3.71    0.21
  -3   5   4    3.72    0.17
  -3   5   4    3.76    0.18
  -2  -5   4   30.07    0.77
  -2  -5   4   28.88    0.76
  -2  -5   4   29.02    0.74
   2  -5  -4   29.10    0.73
  -2   5   4   29.15    0.74
   2   5  -4   28.85    0.75
   2   5  -4   29.99    0.77
  -2   5   4   27.95    0.72
  -1  -5   4   79.21    1.90
   1  -5  -4   80.89    1.86
  -1  -5   4   80.29    1.90
   1   5  -4   81.74    1.86
  -1   5   4   84.37    1.88
  -1   5   4   82.29    1.84
   0  -5  -4  113.11    2.54
   0  -5   4  112.50    2.60
   0  -5   4  114.28    2.60
   0   5  -4  116.94    2.55
   0   5   4  114.87    2.56
   0   5   4  109.51    2.51
   1  -5   4   93.64    2.18
  -1  -5  -4   95.08    2.07
   1   5   4   92.37    2.09
   1   5   4   96.03    2.13
   1   5   4   95.15    1.96
  -1   5  -4   94.18    2.13
   2  -5   4   -0.01    0.03
   2   5   4    0.08    0.03
   2   5   4    0.04    0.02
   2   5   4   -0.01    0.03
  -2   5  -4    0.06    0.04
   3  -5   4   19.76    0.56
   3   5   4   20.94    0.48
   3   5   4   20.69    0.49
  -3   5  -4   21.20    0.54
  -4  -5  -4   10.16    0.30
   4  -5   4   10.13    0.34
  -4   5  -4   10.46    0.32
   4   5   4   10.25    0.26
  -4   5  -4   10.19    0.35
   4   5   4   10.32    0.27
   4   5   4    9.79    0.25
   5  -5   4    6.93    0.27
  -5  -5  -4    6.89    0.25
   5   5   4    6.78    0.20
  -5   5  -4    6.43    0.28
   5   5   4    6.94    0.19
  -5   5  -4    6.55    0.24
  -6  -5  -4    0.00    0.06
   6  -5   4    0.06    0.06
   6   5   4    0.03    0.05
  -6   5  -4   -0.03    0.08
  -7  -5  -4    3.34    0.20
   7  -5   4    3.02    0.19
   7   5   4    3.16    0.15
  -7   5  -4    3.48    0.23
   8  -5   4    0.15    0.08
  -8  -5  -4    0.34    0.10
  -8   5  -4    0.10    0.10
   8   5   4    0.21    0.08
  -9  -5  -4    2.75    0.22
   9  -5   4    2.75    0.19
  -9   5  -4    2.78    0.24
  -9  -6   4    1.66    0.17
  -9   6   4    1.49    0.19
   9   6  -4    1.51    0.22
  -8  -6   4    3.02    0.20
  -8   6   4    3.38    0.23
   8   6  -4    2.90    0.26
  -8   6   4    3.32    0.23
  -7  -6   4    1.40    0.13
  -7  -6   4    1.41    0.13
  -7   6   4    1.42    0.16
   7   6  -4    1.54    0.19
  -7   6   4    1.29    0.14
  -6  -6   4   13.01    0.41
   6  -6  -4   12.21    0.43
  -6   6   4   12.69    0.41
   6   6  -4   12.75    0.48
  -6   6   4   12.24    0.43
   5  -6  -4    0.06    0.06
  -5  -6   4    0.05    0.08
  -5   6   4    0.10    0.06
  -5   6   4    0.12    0.07
   5   6  -4    0.00    0.08
   5   6  -4    0.03    0.10
  -4  -6   4   40.28    1.01
   4  -6  -4   39.33    1.03
  -4   6   4   39.91    0.93
  -4   6   4   41.28    1.06
  -4   6   4   40.57    1.02
   4   6  -4   42.73    1.05
   4   6  -4   42.29    1.08
   3  -6  -4   19.31    0.54
  -3  -6   4   18.51    0.55
  -3  -6   4   19.98    0.56
  -3   6   4   20.03    0.48
   3   6  -4   19.56    0.56
  -3   6   4   19.43    0.56
   3   6  -4   19.74    0.58
  -3   6   4   20.03    0.54
  -2  -6   4   40.77    1.03
  -2  -6   4   41.97    1.05
  -2  -6   4   40.44    1.01
  -2   6   4   41.04    1.02
  -2   6   4   41.03    0.99
   2   6  -4   41.43    1.02
  -1  -6   4   31.76    0.83
  -1  -6   4   31.33    0.82
   1  -6  -4   33.21    0.78
  -1   6   4   31.24    0.77
  -1   6   4   31.57    0.80
   1   6  -4   31.69    0.80
   0  -6  -4    1.62    0.09
   0  -6   4    1.58    0.14
   0  -6   4    1.57    0.11
   0   6   4    1.64    0.10
   0   6   4    1.60    0.10
   0   6  -4    1.58    0.12
   1  -6   4    1.99    0.13
   1   6   4    1.87    0.10
  -1   6  -4    1.87    0.12
   1   6   4    2.22    0.08
   1   6   4    2.22    0.10
   2  -6   4   10.94    0.35
   2   6   4   10.94    0.30
   2   6   4   10.85    0.29
   2   6   4   11.13    0.27
  -2   6  -4   10.82    0.34
   3  -6   4    2.80    0.16
   3   6   4    2.66    0.11
  -3   6  -4    2.87    0.15
   3   6   4    2.86    0.11
   4  -6   4   43.11    1.10
   4   6   4   45.31    1.00
  -4   6  -4   43.49    1.06
   4   6   4   44.62    1.02
  -4   6  -4   43.50    1.06
  -5  -6  -4    0.16    0.06
   5  -6   4    0.12    0.07
   5   6   4    0.19    0.04
   5   6   4    0.13    0.05
  -5   6  -4    0.12    0.06
  -5   6  -4    0.14    0.08
   5   6   4    0.21    0.06
  -6  -6  -4    8.96    0.30
   6  -6   4    8.50    0.33
  -6   6  -4    8.33    0.35
   6   6   4    7.98    0.26
  -7  -6  -4    0.01    0.07
   7  -6   4   -0.02    0.07
  -7   6  -4    0.00    0.09
   7   6   4   -0.02    0.07
   8  -6   4    0.18    0.08
  -8  -6  -4    0.04    0.08
   8   6   4   -0.10    0.08
  -8   6  -4   -0.05    0.10
  -9   6  -4   -0.13    0.10
  -9  -7   4    0.37    0.11
   9   7  -4    0.35    0.16
  -9   7   4    0.33    0.12
  -8  -7   4    0.37    0.09
   8   7  -4    0.53    0.16
  -8   7   4    0.52    0.13
  -8   7   4    0.54    0.12
  -7  -7   4    0.58    0.09
   7   7  -4    0.34    0.13
  -7   7   4    0.76    0.12
  -7   7   4    0.35    0.10
  -6  -7   4    6.27    0.26
  -6   7   4    6.63    0.30
  -6   7   4    6.61    0.28
   6   7  -4    6.27    0.32
   5  -7  -4   26.44    0.74
  -5  -7   4   26.53    0.71
  -5   7   4   26.71    0.68
  -5   7   4   26.41    0.74
   5   7  -4   26.27    0.78
   5   7  -4   25.47    0.75
  -4  -7   4   -0.02    0.03
   4  -7  -4    0.03    0.06
  -4  -7   4   -0.06    0.08
   4   7  -4    0.14    0.10
   4   7  -4   -0.08    0.08
  -4   7   4   -0.04    0.06
  -4   7   4    0.04    0.05
  -4   7   4    0.02    0.06
  -3  -7   4   52.41    1.26
   3  -7  -4   51.21    1.23
  -3  -7   4   47.39    1.22
  -3   7   4   50.96    1.11
  -3   7   4   49.39    1.22
  -3   7   4   50.55    1.25
   3   7  -4   49.15    1.24
   3   7  -4   52.02    1.28
  -2  -7   4    0.07    0.10
   2  -7  -4    0.05    0.02
  -2  -7   4    0.03    0.04
   2   7  -4   -0.02    0.06
  -2   7   4    0.02    0.03
  -2   7   4    0.17    0.06
  -2   7   4    0.20    0.06
  -1  -7   4   33.13    0.85
   1  -7  -4   33.27    0.80
  -1  -7   4   32.17    0.86
  -1   7   4   32.16    0.81
   1   7  -4   32.78    0.83
  -1   7   4   31.70    0.82
   0  -7  -4   14.00    0.37
   0  -7   4   13.75    0.43
   0  -7   4   14.05    0.44
   0   7  -4   14.05    0.42
   0   7   4   13.62    0.38
   0   7  -4   13.38    0.42
   0   7   4   13.34    0.39
   1  -7   4   10.17    0.34
   1   7   4   10.17    0.23
  -1   7  -4    9.79    0.33
   1   7   4    9.84    0.30
   1   7   4   10.11    0.29
   2  -7   4   22.91    0.63
  -2   7  -4   21.93    0.61
   2   7   4   22.25    0.56
   2   7   4   22.52    0.57
   2   7   4   23.37    0.49
   3  -7   4   10.01    0.36
   3   7   4   11.02    0.26
   3   7   4   10.59    0.29
   3   7   4   10.17    0.29
  -3   7  -4   10.51    0.34
   4  -7   4   42.40    1.10
   4   7   4   42.49    1.01
   4   7   4   43.84    0.99
  -4   7  -4   43.41    1.06
  -5  -7  -4   14.56    0.39
   5  -7   4   13.96    0.46
  -5   7  -4   14.17    0.47
   5   7   4   14.21    0.38
   5   7   4   13.28    0.37
  -5   7  -4   15.68    0.45
  -6  -7  -4   31.00    0.75
   6  -7   4   29.70    0.84
  -6   7  -4   29.96    0.84
   6   7   4   30.26    0.75
  -7  -7  -4    4.54    0.22
   7  -7   4    4.09    0.24
  -7   7  -4    4.89    0.29
   7   7   4    4.42    0.20
   8  -7   4    2.01    0.17
   8   7   4    1.81    0.16
  -8   7  -4    2.12    0.21
  -8  -8   4    1.17    0.13
  -8   8   4    1.35    0.18
  -8   8   4    1.53    0.18
   8   8  -4    1.21    0.19
  -7  -8   4   17.06    0.51
  -7   8   4   17.37    0.55
   7   8  -4   17.25    0.62
  -7   8   4   17.05    0.58
  -6  -8   4   15.84    0.49
   6   8  -4   16.04    0.55
  -6   8   4   16.64    0.54
   6   8  -4   16.19    0.58
  -6   8   4   15.99    0.50
  -5  -8   4   10.53    0.36
  -5   8   4    9.42    0.34
   5   8  -4   10.72    0.41
  -5   8   4    9.99    0.38
   5   8  -4   10.01    0.39
  -4  -8   4   27.90    0.76
   4  -8  -4   27.97    0.77
  -4   8   4   28.69    0.77
  -4   8   4   28.27    0.69
   4   8  -4   28.52    0.78
   4   8  -4   27.72    0.81
   3  -8  -4   14.63    0.44
  -3  -8   4   14.05    0.46
  -3  -8   4   14.60    0.46
   3   8  -4   13.86    0.46
  -3   8   4   14.52    0.38
  -3   8   4   14.33    0.45
  -3   8   4   14.23    0.47
  -2  -8   4   11.48    0.39
   2   8  -4   11.26    0.39
  -2   8   4   11.64    0.37
  -2   8   4   11.38    0.38
  -2   8   4   11.82    0.30
  -1  -8   4    6.82    0.30
  -1  -8   4    6.61    0.27
   1  -8  -4    6.89    0.24
   1   8  -4    6.69    0.27
  -1   8   4    6.74    0.26
  -1   8   4    6.66    0.18
  -1   8   4    6.86    0.25
   0  -8   4    5.84    0.28
   0  -8  -4    6.06    0.20
   0  -8   4    6.12    0.26
   0   8   4    6.03    0.15
   0   8  -4    6.28    0.25
   0   8   4    5.95    0.22
   0   8   4    5.85    0.23
   1  -8   4    2.11    0.15
   1   8   4    2.26    0.12
   1   8   4    2.21    0.12
  -1   8  -4    2.31    0.15
   2  -8   4    1.20    0.12
  -2   8  -4    1.60    0.13
   2   8   4    1.45    0.10
   2   8   4    1.57    0.10
   3  -8   4   18.27    0.56
  -3   8  -4   19.26    0.54
   3   8   4   19.15    0.49
   3   8   4   17.96    0.48
   4  -8   4    3.28    0.19
  -4   8  -4    3.24    0.18
   4   8   4    3.33    0.14
   4   8   4    3.42    0.15
   5  -8   4    1.73    0.15
  -5   8  -4    1.61    0.14
  -5   8  -4    1.66    0.16
   5   8   4    1.75    0.11
   5   8   4    1.91    0.11
   6  -8   4    0.69    0.11
   6   8   4    0.62    0.08
  -6   8  -4    0.63    0.12
   7  -8   4    8.77    0.37
   7   8   4    9.15    0.31
  -7   8  -4    8.58    0.39
   8  -8   4    1.04    0.15
  -8   8  -4    1.26    0.18
   8   8   4    0.99    0.13
  -8  -9   4    7.56    0.32
  -8   9   4    7.27    0.36
  -8   9   4    7.19    0.37
   8   9  -4    7.35    0.40
  -7  -9   4    4.52    0.22
   7   9  -4    3.91    0.28
  -7   9   4    4.16    0.25
  -7   9   4    3.93    0.26
  -6  -9   4    1.97    0.16
  -6   9   4    1.88    0.16
   6   9  -4    1.60    0.19
  -6   9   4    1.83    0.18
   6   9  -4    1.91    0.19
  -5  -9   4   -0.02    0.08
   5   9  -4   -0.07    0.09
  -5   9   4   -0.03    0.07
  -5   9   4    0.01    0.06
   5   9  -4    0.04    0.09
  -4  -9   4    5.73    0.27
  -4   9   4    5.73    0.22
  -4   9   4    5.54    0.26
   4   9  -4    5.71    0.28
  -3  -9   4   12.05    0.42
  -3   9   4   12.32    0.34
   3   9  -4   12.51    0.43
  -3   9   4   12.28    0.41
  -2  -9   4    9.48    0.35
   2  -9  -4    7.91    0.29
   2   9  -4    8.82    0.34
  -2   9   4    8.49    0.31
  -2   9   4    9.21    0.25
  -2   9   4    9.34    0.34
  -1  -9   4   13.90    0.46
   1  -9  -4   14.20    0.41
  -1   9   4   13.78    0.33
  -1   9   4   13.77    0.42
   1   9  -4   13.88    0.46
  -1   9   4   13.83    0.44
   1   9  -4   14.10    0.45
   0  -9   4   13.69    0.46
   0  -9  -4   13.19    0.37
   0  -9   4   13.16    0.44
   0   9   4   12.58    0.39
   0   9   4   13.49    0.42
   0   9  -4   13.31    0.43
   1  -9   4    1.51    0.13
  -1   9  -4    1.46    0.14
   1   9   4    1.43    0.11
   1   9   4    1.58    0.12
   2  -9   4   25.62    0.73
  -2   9  -4   26.47    0.71
   2   9   4   24.97    0.67
   2   9   4   26.32    0.66
   3  -9   4    2.25    0.16
  -3   9  -4    2.27    0.16
   3   9   4    2.35    0.13
   3   9   4    2.23    0.12
   4  -9   4    5.33    0.26
   4   9   4    5.44    0.21
  -4   9  -4    5.41    0.25
   4   9   4    5.45    0.20
   5  -9   4    6.56    0.30
   5   9   4    6.24    0.23
   5   9   4    6.43    0.23
  -5   9  -4    6.66    0.28
   6  -9   4    0.10    0.08
   6   9   4   -0.03    0.06
   6   9   4   -0.02    0.05
  -6   9  -4    0.02    0.09
   7  -9   4    4.14    0.26
  -7   9  -4    4.01    0.27
   8  -9   4    1.28    0.16
  -8   9  -4    1.32    0.19
  -8  10   4    1.84    0.21
   8  10  -4    1.64    0.22
  -8  10   4    1.35    0.18
  -7 -10   4    0.79    0.10
   7  10  -4    0.51    0.15
   7  10  -4    0.65    0.15
  -7  10   4    0.60    0.13
  -7  10   4    0.69    0.14
  -6  10   4    4.99    0.28
  -6  10   4    5.14    0.26
   6  10  -4    5.42    0.30
   6  10  -4    5.54    0.31
  -5 -10   4    0.11    0.10
  -5  10   4    0.08    0.08
   5  10  -4    0.13    0.10
  -5  10   4    0.11    0.08
  -4 -10   4    1.89    0.18
  -4  10   4    1.48    0.12
  -4  10   4    1.52    0.16
   4  10  -4    1.60    0.17
  -3 -10   4    8.34    0.35
  -3  10   4    7.95    0.33
   3  10  -4    8.73    0.35
  -3  10   4    8.28    0.27
  -2  10   4   -0.05    0.06
  -2  10   4   -0.02    0.04
   2  10  -4   -0.05    0.08
  -1 -10   4    0.28    0.08
   1  10  -4    0.35    0.09
  -1  10   4    0.30    0.04
  -1  10   4    0.27    0.08
   0 -10   4    3.10    0.19
   0  10   4    3.09    0.17
   0  10   4    2.90    0.17
   0  10  -4    3.23    0.19
   1 -10   4   43.94    1.13
  -1  10  -4   42.12    1.09
   1  10   4   42.55    1.07
   1  10   4   42.33    1.04
   2 -10   4   11.18    0.40
   2  10   4   10.88    0.35
  -2  10  -4   10.85    0.39
   2  10   4   10.22    0.33
   3 -10   4    7.32    0.32
   3  10   4    7.86    0.27
  -3  10  -4    8.07    0.32
   3  10   4    7.94    0.28
   4 -10   4    2.76    0.19
   4  10   4    2.84    0.16
   4  10   4    2.95    0.15
  -4  10  -4    3.04    0.19
   5 -10   4    1.35    0.15
   5  10   4    1.04    0.11
   5  10   4    1.15    0.11
  -5  10  -4    1.09    0.13
   6 -10   4    1.16    0.15
   7 -10   4    0.06    0.10
  -7  10  -4    0.09    0.10
   7  11  -4    4.57    0.30
  -7  11   4    3.78    0.26
  -7  11   4    4.58    0.29
   7  11  -4    4.17    0.29
   6  11  -4    0.06    0.11
  -6  11   4   -0.06    0.08
  -6  11   4    0.06    0.09
  -5 -11   4    5.97    0.29
  -5  11   4    6.19    0.27
   5  11  -4    5.69    0.31
  -5  11   4    6.09    0.30
  -4 -11   4   13.70    0.48
   4  11  -4   14.17    0.50
  -4  11   4   13.59    0.41
  -4  11   4   13.37    0.48
  -3 -11   4    1.38    0.18
   3  11  -4    1.71    0.17
  -3  11   4    1.75    0.12
  -3  11   4    1.40    0.15
   2  11  -4   16.57    0.54
  -2  11   4   16.13    0.52
  -2  11   4   17.45    0.42
   1  11  -4    2.56    0.18
  -1  11   4    2.69    0.17
   0 -11   4    1.19    0.13
   0  11  -4    1.19    0.13
   0  11   4    1.14    0.12
   1 -11   4    8.10    0.34
  -1  11  -4    7.78    0.32
   1  11   4    7.63    0.29
   2 -11   4    3.82    0.23
  -2  11  -4    4.21    0.23
   2  11   4    4.05    0.19
   3 -11   4   13.03    0.48
   3  11   4   13.16    0.40
  -3  11  -4   13.61    0.46
   4 -11   4    9.44    0.40
   4  11   4   10.00    0.33
  -4  11  -4    9.86    0.38
   5 -11   4    9.33    0.40
  -5  11  -4    9.15    0.37
   5  11   4    9.18    0.31
   6 -11   4    4.18    0.26
   7 -11   4    1.38    0.18
  -7  12   4    3.41    0.25
  -7  12   4    3.44    0.26
   7  12  -4    4.41    0.30
   6  12  -4    2.60    0.24
  -6  12   4    2.56    0.22
  -6  12   4    2.73    0.20
  -5  12   4   19.64    0.65
   5  12  -4   18.57    0.64
  -5  12   4   20.04    0.57
  -4 -12   4    0.21    0.13
  -4  12   4    0.26    0.10
   4  12  -4    0.25    0.12
  -4  12   4    0.26    0.08
  -3 -12   4    4.44    0.26
   3  12  -4    3.79    0.25
  -3  12   4    4.21    0.24
  -2  12   4    3.04    0.20
   2  12  -4    3.27    0.22
   1  12  -4    0.34    0.10
  -1  12   4    0.39    0.10
   0  12   4    0.52    0.10
   0  12  -4    0.72    0.12
   1  12   4    3.81    0.21
  -1  12  -4    3.76    0.23
  -2  12  -4    0.08    0.07
   2  12   4   -0.05    0.06
   3 -12   4    0.62    0.12
  -3  12  -4    0.61    0.12
   3  12   4    0.58    0.10
   4 -12   4    2.08    0.20
  -4  12  -4    2.04    0.19
   4  12   4    2.34    0.16
  -5  12  -4    0.38    0.12
   5  12   4    0.35    0.10
   6  13  -4   -0.06    0.12
  -6  13   4    0.04    0.09
   5  13  -4    0.29    0.13
  -5  13   4    0.46    0.13
  -4 -13   4    0.55    0.15
   4  13  -4    0.64    0.15
  -4  13   4    0.51    0.12
  -3 -13   4    0.61    0.16
  -3  13   4    0.91    0.13
   3  13  -4    0.89    0.15
  -2  13   4    2.20    0.18
   2  13  -4    1.81    0.19
  -1  13   4    0.29    0.09
   1  13  -4    0.20    0.10
   0  13   4    2.59    0.18
   0  13  -4    2.74    0.21
  -1  13  -4    0.11    0.09
   1  13   4    0.17    0.08
   2  13   4    5.55    0.25
  -2  13  -4    5.71    0.29
  -3  13  -4    3.30    0.23
   3  13   4    3.46    0.20
  -4  13  -4    0.98    0.15
   4  13   4    0.99    0.13
  -5  13  -4    5.49    0.30
   5  13   4    5.47    0.25
  -5  14   4    0.99    0.16
   5  14  -4    0.84    0.18
  -4  14   4    0.71    0.14
   4  14  -4    0.80    0.16
  -3 -14   4    1.04    0.19
   3  14  -4    0.82    0.16
  -3  14   4    0.92    0.14
  -2  14   4   -0.05    0.09
   2  14  -4   -0.08    0.09
   1  14  -4    2.11    0.21
  -1  14   4    2.00    0.18
   0  14   4    1.47    0.16
   0  14  -4    1.13    0.16
  -1  14  -4    2.55    0.21
   1  14   4    2.47    0.18
  -2  14  -4    0.43    0.13
   2  14   4    0.52    0.10
  -3  14  -4   -0.07    0.09
   3  14   4   -0.05    0.08
   4  14   4    1.38    0.15
  -4  14  -4    1.41    0.18
   5  14   4   -0.24    0.09
  -5  14  -4   -0.26    0.09
  -4  15   4    0.12    0.10
   4  15  -4   -0.02    0.13
  -3 -15   4    1.63    0.22
  -3  15   4    1.79    0.20
   3  15  -4    1.59    0.20
  -2  15   4    2.14    0.21
   2  15  -4    2.03    0.21
   1  15  -4    1.90    0.21
  -1  15   4    1.83    0.19
   0  15   4    2.95    0.22
   0  15  -4    2.95    0.24
  -1  15  -4    1.61    0.19
   1  15   4    1.81    0.18
   2  15   4    0.70    0.13
  -2  15  -4    0.68    0.15
   3  15   4    2.08    0.19
  -3  15  -4    2.11    0.21
  -4  15  -4    0.83    0.16
   4  15   4    0.88    0.14
  -3  16   4    0.10    0.12
   3  16  -4    0.13    0.13
   2  16  -4    0.68    0.16
  -2  16   4    0.64    0.15
  -1  16   4    1.10    0.17
   1  16  -4    0.78    0.17
   0  16   4    4.67    0.28
   0  16  -4    4.80    0.30
  -1  16  -4    0.13    0.12
   1  16   4    0.08    0.10
  -2  16  -4    3.35    0.27
   2  16   4    2.95    0.22
  -3  16  -4   -0.17    0.11
   3  16   4   -0.16    0.10
  -9   0   5    0.10    0.09
  -8   0   5   -0.05    0.06
   8   0  -5   -0.05    0.09
  -8   0   5    0.07    0.07
  -7   0   5    0.38    0.08
  -7   0   5    0.26    0.08
   7   0  -5    0.25    0.11
  -6   0   5   -0.10    0.05
   6   0  -5   -0.02    0.09
   5   0  -5    4.11    0.23
  -5   0   5    3.73    0.19
  -4   0   5    0.12    0.06
   4   0  -5   -0.04    0.07
  -4   0   5    0.03    0.05
  -3   0   5   -0.01    0.04
   3   0  -5    0.07    0.07
  -3   0   5    0.05    0.05
   2   0  -5    0.07    0.07
  -2   0   5    0.12    0.05
  -1   0   5    0.95    0.09
   1   0  -5    0.84    0.09
  -1   0   5    1.04    0.10
   0   0   5   -0.02    0.04
   0   0   5   -0.04    0.05
   0   0  -5   -0.05    0.04
   0   0   5    0.04    0.05
   1   0   5   66.71    1.51
   1   0   5   67.85    1.54
   1   0   5   67.06    1.52
   2   0   5    0.04    0.04
   3   0   5   49.57    1.12
  -4   0  -5    0.10    0.06
   4   0   5    0.01    0.03
   4   0   5    0.01    0.03
  -5   0  -5   31.98    0.82
   5   0   5   32.23    0.78
   5   0   5   33.28    0.76
  -6   0  -5    0.00    0.06
   6   0   5    0.00    0.04
  -7   0  -5   11.08    0.41
   7   0   5   11.42    0.34
   8   0   5    0.12    0.06
  -8   0  -5    0.06    0.08
  -9   0  -5    0.33    0.12
  -9  -1   5    1.57    0.16
  -9   1   5    1.33    0.15
   8  -1  -5   16.08    0.57
  -8  -1   5   16.49    0.52
  -8  -1   5   15.57    0.50
   8   1  -5   15.08    0.57
  -8   1   5   14.51    0.50
  -8   1   5   15.52    0.52
  -7  -1   5    3.86    0.20
  -7  -1   5    4.03    0.21
   7  -1  -5    3.86    0.24
   7   1  -5    3.91    0.25
  -7   1   5    3.71    0.21
  -7   1   5    3.31    0.19
   6  -1  -5   22.66    0.70
  -6  -1   5   24.86    0.67
  -6   1   5   23.44    0.67
   6   1  -5   24.72    0.72
   5  -1  -5    3.57    0.21
  -5  -1   5    3.68    0.19
   5   1  -5    3.43    0.23
  -5   1   5    4.04    0.19
  -4  -1   5    5.20    0.22
   4  -1  -5    5.33    0.24
  -4   1   5    5.29    0.22
  -4   1   5    5.22    0.22
   4   1  -5    5.31    0.25
  -3  -1   5    4.49    0.19
  -3  -1   5    4.75    0.20
   3  -1  -5    4.42    0.21
   3   1  -5    4.56    0.22
  -3   1   5    4.26    0.18
  -3   1   5    4.96    0.20
  -2  -1   5   55.26    1.26
   2  -1  -5   52.63    1.26
  -2  -1   5   52.40    1.22
   2   1  -5   51.21    1.27
  -2   1   5   51.31    1.24
  -2   1   5   51.34    1.21
  -1  -1   5   22.84    0.58
  -1  -1   5   22.74    0.60
   1  -1  -5   22.57    0.59
  -1   1   5   22.61    0.58
  -1   1   5   22.28    0.56
   0  -1  -5   82.96    1.92
   0  -1   5   86.72    1.96
   0  -1   5   83.62    1.91
   0  -1   5   84.83    1.91
   0   1   5   84.51    1.94
   0   1   5   88.96    1.90
   0   1   5   83.26    1.89
   1  -1   5   10.32    0.30
   1  -1   5   10.02    0.30
   1   1   5    9.69    0.28
   1   1   5   10.36    0.29
   1   1   5   10.58    0.28
   2  -1   5    5.18    0.17
   2   1   5    4.88    0.15
   2   1   5    4.85    0.16
   2   1   5    4.72    0.16
   3  -1   5    0.41    0.05
   3  -1   5    0.49    0.05
   3   1   5    0.39    0.04
   4  -1   5   11.60    0.31
   4  -1   5   10.84    0.32
   4   1   5   11.70    0.29
  -4   1  -5   11.22    0.36
   4   1   5   11.67    0.28
  -5  -1  -5    0.95    0.11
   5  -1   5    0.93    0.08
  -5   1  -5    0.91    0.11
   5   1   5    0.82    0.06
   5   1   5    0.86    0.06
  -6  -1  -5   11.47    0.39
   6  -1   5   11.69    0.35
  -6   1  -5   11.61    0.41
   6   1   5   11.74    0.32
   7  -1   5    0.10    0.05
  -7  -1  -5    0.13    0.08
  -7   1  -5    0.05    0.07
   7   1   5    0.14    0.05
   8  -1   5    0.34    0.07
  -8  -1  -5    0.20    0.10
  -8   1  -5    0.32    0.11
   8   1   5    0.35    0.07
  -9  -1  -5    0.49    0.13
  -9   1  -5    0.49    0.13
  -9  -2   5    2.52    0.20
  -9   2   5    1.95    0.19
  -8  -2   5    4.89    0.25
  -8  -2   5    5.34    0.26
  -8   2   5    4.68    0.25
   8   2  -5    4.89    0.30
  -8   2   5    4.73    0.25
   7  -2  -5    0.59    0.12
  -7  -2   5    0.86    0.11
  -7   2   5    0.75    0.11
  -7   2   5    0.74    0.10
   7   2  -5    0.75    0.14
  -6  -2   5    1.80    0.14
   6  -2  -5    1.72    0.16
   6   2  -5    1.56    0.17
  -6   2   5    1.76    0.14
   5  -2  -5    1.18    0.12
  -5  -2   5    1.13    0.12
  -5   2   5    1.07    0.11
   5   2  -5    1.36    0.16
   4  -2  -5    0.21    0.08
  -4  -2   5    0.05    0.07
  -4   2   5    0.33    0.07
  -4   2   5    0.36    0.07
   4   2  -5    0.18    0.10
   3  -2  -5    4.12    0.19
  -3  -2   5    4.61    0.20
  -3  -2   5    4.07    0.18
  -3   2   5    4.09    0.18
  -3   2   5    4.55    0.19
   3   2  -5    4.32    0.22
   2  -2  -5    2.31    0.14
  -2  -2   5    2.48    0.15
  -2  -2   5    2.51    0.15
   2   2  -5    2.53    0.17
  -2   2   5    2.49    0.13
  -2   2   5    2.27    0.12
  -1  -2   5   12.30    0.37
  -1  -2   5   11.85    0.36
   1  -2  -5   12.38    0.36
  -1   2   5   12.56    0.35
  -1   2   5   12.05    0.33
   1   2  -5   11.70    0.36
   1   2  -5   11.95    0.36
   0  -2   5    8.59    0.28
   0  -2  -5    8.57    0.24
   0  -2   5    8.39    0.26
   0  -2   5    8.31    0.28
   0   2   5    7.72    0.24
   0   2  -5    8.42    0.26
   0   2   5    8.79    0.25
   1  -2   5    6.01    0.21
   1  -2   5    5.92    0.21
   1   2   5    5.58    0.19
   1   2   5    5.52    0.17
  -1   2  -5    5.66    0.19
   2  -2   5   15.34    0.41
   2  -2   5   15.39    0.41
   2   2   5   15.02    0.37
   2   2   5   14.88    0.37
  -2   2  -5   15.12    0.39
   2   2   5   14.66    0.36
   3  -2   5    8.79    0.27
   3  -2   5    8.35    0.26
   3   2   5    8.44    0.22
   3   2   5    8.91    0.22
  -3   2  -5    8.77    0.24
   4  -2   5    8.84    0.27
   4  -2   5    8.68    0.26
  -4   2  -5    8.84    0.23
   5  -2   5    0.32    0.06
  -5  -2  -5    0.29    0.07
  -5   2  -5    0.39    0.09
   5   2   5    0.40    0.04
   6  -2   5    3.36    0.16
  -6  -2  -5    3.33    0.19
  -6   2  -5    3.30    0.21
   6   2   5    3.39    0.12
   7  -2   5    1.21    0.11
  -7  -2  -5    1.10    0.13
   7   2   5    0.92    0.08
  -7   2  -5    0.94    0.14
  -8  -2  -5    0.62    0.12
   8  -2   5    0.71    0.09
   8   2   5    0.65    0.08
  -8   2  -5    0.77    0.14
  -9  -2  -5    0.61    0.13
  -9   2  -5    0.78    0.15
  -9  -3   5    1.76    0.17
  -9   3   5    1.66    0.18
  -8  -3   5    0.47    0.10
  -8  -3   5    0.09    0.07
   8   3  -5   -0.02    0.11
  -8   3   5    0.08    0.08
  -8   3   5    0.10    0.08
  -7  -3   5    7.08    0.29
   7  -3  -5    6.98    0.31
  -7   3   5    6.83    0.30
   7   3  -5    6.53    0.34
  -7   3   5    6.88    0.29
  -6  -3   5    0.75    0.10
   6  -3  -5    0.61    0.10
   6   3  -5    0.59    0.12
  -6   3   5    0.42    0.08
  -6   3   5    0.54    0.09
  -5  -3   5    1.54    0.13
   5  -3  -5    1.25    0.13
   5   3  -5    1.65    0.18
  -5   3   5    1.38    0.12
  -4  -3   5    3.67    0.19
   4  -3  -5    3.66    0.19
  -4   3   5    3.71    0.18
  -4   3   5    3.98    0.19
   4   3  -5    3.80    0.23
  -3  -3   5   11.63    0.37
   3  -3  -5   11.50    0.36
  -3  -3   5   11.14    0.35
  -3   3   5   11.65    0.36
   3   3  -5   10.99    0.39
  -3   3   5   10.79    0.34
  -2  -3   5    8.63    0.29
  -2  -3   5    8.67    0.31
  -2   3   5    8.28    0.27
   2   3  -5    8.57    0.29
   2   3  -5    8.32    0.30
  -2   3   5    8.28    0.28
  -1  -3   5  130.69    2.95
  -1  -3   5  124.58    2.88
   1  -3  -5  126.61    2.91
   1   3  -5  130.34    2.88
   1   3  -5  132.19    2.94
  -1   3   5  127.87    2.85
  -1   3   5  132.10    2.91
   0  -3  -5    1.88    0.10
   0  -3   5    1.70    0.14
   0   3   5    1.64    0.10
   0   3  -5    1.94    0.12
   0   3   5    1.85    0.09
   1  -3   5   78.92    1.78
   1  -3   5   80.37    1.81
   1  -3   5   80.35    1.82
   1   3   5   76.01    1.73
   1   3   5   76.67    1.77
  -1   3  -5   76.87    1.77
   2  -3   5   21.51    0.54
   2  -3   5   20.93    0.55
   2   3   5   19.86    0.48
  -2   3  -5   20.80    0.52
   2   3   5   20.68    0.50
   3  -3   5   12.31    0.35
   3  -3   5   12.03    0.36
  -3   3  -5   12.32    0.33
   4  -3   5    0.31    0.06
   4  -3   5    0.24    0.05
  -4   3  -5    0.21    0.05
  -5  -3  -5    4.95    0.22
   5  -3   5    5.08    0.20
  -5   3  -5    4.83    0.24
  -6  -3  -5    4.34    0.22
   6  -3   5    4.42    0.20
  -6   3  -5    4.25    0.24
   6   3   5    4.35    0.14
  -7  -3  -5    0.30    0.09
   7  -3   5    0.22    0.07
  -7   3  -5    0.32    0.10
   7   3   5    0.26    0.05
   8  -3   5    0.13    0.06
  -8  -3  -5    0.06    0.08
   8   3   5    0.14    0.05
  -8   3  -5    0.15    0.09
  -9  -3  -5    0.14    0.09
  -9   3  -5    0.04    0.10
  -9  -4   5    4.60    0.27
  -9   4   5    4.90    0.30
  -9   4   5    4.41    0.27
  -8  -4   5    6.91    0.30
  -8   4   5    6.72    0.32
  -8   4   5    6.74    0.32
   8   4  -5    7.03    0.37
  -7  -4   5    3.16    0.19
  -7   4   5    3.30    0.20
   7   4  -5    2.93    0.24
  -7   4   5    2.63    0.18
   6  -4  -5    1.31    0.13
  -6  -4   5    1.55    0.14
  -6   4   5    1.25    0.12
  -6   4   5    1.35    0.13
   6   4  -5    1.17    0.17
  -5  -4   5    0.04    0.07
   5  -4  -5    0.01    0.07
   5   4  -5   -0.03    0.10
  -5   4   5    0.00    0.05
   4  -4  -5    0.17    0.07
  -4  -4   5    0.03    0.07
  -4   4   5    0.02    0.05
   4   4  -5    0.08    0.10
  -4   4   5    0.12    0.06
   3  -4  -5    2.91    0.16
  -3  -4   5    3.23    0.18
  -3  -4   5    2.88    0.18
  -3   4   5    3.01    0.16
   3   4  -5    3.07    0.20
   3   4  -5    3.23    0.18
  -3   4   5    3.02    0.15
  -2  -4   5    0.17    0.09
  -2  -4   5    0.12    0.08
  -2  -4   5    0.13    0.05
   2   4  -5    0.15    0.07
  -2   4   5    0.15    0.05
   2   4  -5    0.10    0.08
  -2   4   5    0.17    0.05
   1  -4  -5   19.50    0.52
  -1  -4   5   19.58    0.54
  -1  -4   5   19.76    0.55
  -1  -4   5   19.81    0.56
  -1   4   5   20.55    0.53
   1   4  -5   20.36    0.54
  -1   4   5   19.46    0.51
   0  -4   5    1.31    0.10
   0  -4   5    1.39    0.13
   0  -4  -5    1.51    0.10
   0   4   5    1.42    0.09
   0   4   5    1.38    0.09
   0   4  -5    1.58    0.11
  -1  -4  -5   28.01    0.66
   1  -4   5   29.27    0.74
   1  -4   5   28.48    0.74
   1   4   5   28.68    0.69
  -1   4  -5   28.63    0.71
   1   4   5   28.78    0.67
   2  -4   5    2.30    0.13
  -2   4  -5    2.34    0.12
   2   4   5    2.27    0.09
   2   4   5    2.49    0.09
   3  -4   5   18.17    0.50
   3   4   5   17.59    0.41
  -3   4  -5   17.81    0.47
   4  -4   5   -0.03    0.04
  -4   4  -5   -0.02    0.04
  -5  -4  -5   26.26    0.66
   5  -4   5   25.13    0.69
  -5   4  -5   26.12    0.71
  -6  -4  -5    3.50    0.19
   6  -4   5    3.58    0.18
  -6   4  -5    3.21    0.21
   6   4   5    3.40    0.11
  -7  -4  -5    2.37    0.18
   7  -4   5    2.53    0.17
   7   4   5    2.66    0.11
  -7   4  -5    2.81    0.21
   8  -4   5    0.25    0.08
  -8  -4  -5    0.40    0.10
   8   4   5    0.37    0.07
  -8   4  -5    0.37    0.12
  -9  -4  -5    0.39    0.12
  -9   4  -5    0.40    0.13
  -9  -5   5    0.49    0.11
  -9   5   5    0.77    0.15
  -9   5   5    0.39    0.13
  -8  -5   5    3.46    0.21
  -8   5   5    3.81    0.24
   8   5  -5    3.38    0.27
  -8   5   5    3.40    0.24
  -7  -5   5    1.59    0.15
   7   5  -5    1.52    0.20
  -7   5   5    1.58    0.16
  -7   5   5    1.29    0.14
  -6  -5   5    9.35    0.34
   6  -5  -5    8.91    0.35
  -6   5   5    8.82    0.33
  -6   5   5    9.09    0.35
   6   5  -5    9.08    0.40
   5  -5  -5    0.99    0.12
  -5  -5   5    1.22    0.12
  -5   5   5    1.34    0.13
   5   5  -5    1.14    0.16
  -5   5   5    1.15    0.11
   4  -5  -5   23.06    0.64
  -4  -5   5   23.74    0.67
  -4  -5   5   23.76    0.64
  -4   5   5   22.95    0.64
   4   5  -5   23.82    0.70
   4   5  -5   22.88    0.67
  -4   5   5   22.92    0.66
  -3  -5   5    0.25    0.06
   3  -5  -5    0.28    0.07
  -3  -5   5    0.20    0.09
   3   5  -5    0.32    0.09
  -3   5   5    0.29    0.07
  -3   5   5    0.27    0.07
   3   5  -5    0.22    0.10
  -2  -5   5   12.54    0.40
  -2  -5   5   12.51    0.40
  -2  -5   5   12.65    0.42
   2   5  -5   12.70    0.42
  -2   5   5   12.54    0.37
  -2   5   5   12.87    0.39
   2   5  -5   12.44    0.40
   1  -5  -5    5.05    0.19
  -1  -5   5    4.73    0.23
  -1  -5   5    5.05    0.22
  -1   5   5    5.30    0.19
  -1   5   5    4.96    0.19
   1   5  -5    5.35    0.22
   0  -5  -5    7.29    0.22
   0  -5   5    7.30    0.28
   0  -5   5    7.32    0.27
   0   5   5    6.86    0.22
   0   5   5    7.24    0.23
   0   5  -5    6.88    0.25
   1  -5   5    2.47    0.14
  -1   5  -5    2.40    0.14
   1   5   5    2.25    0.10
   1   5   5    2.26    0.10
   2  -5   5   24.04    0.66
   2   5   5   24.57    0.58
  -2   5  -5   25.91    0.64
   2   5   5   24.45    0.59
   3  -5   5   -0.01    0.04
   3   5   5   -0.03    0.02
  -3   5  -5    0.03    0.05
   3   5   5   -0.01    0.02
   4  -5   5    4.51    0.21
  -4   5  -5    4.76    0.19
   5  -5   5   14.96    0.46
  -5   5  -5   14.80    0.42
  -5   5  -5   14.55    0.47
  -6  -5  -5    1.80    0.14
   6  -5   5    1.45    0.13
  -6   5  -5    1.26    0.15
   6   5   5    1.57    0.09
  -7  -5  -5    2.32    0.18
   7  -5   5    2.25    0.16
  -7   5  -5    2.18    0.19
   7   5   5    2.21    0.12
   8  -5   5    1.77    0.16
  -8  -5  -5    1.90    0.17
  -8   5  -5    1.59    0.18
   8   5   5    1.71    0.13
  -9  -5  -5    0.97    0.15
  -9   5  -5    0.92    0.16
  -9  -6   5    0.76    0.13
  -9   6   5    0.77    0.15
  -9   6   5    0.67    0.14
  -8  -6   5   -0.07    0.06
  -8   6   5    0.01    0.09
   8   6  -5   -0.25    0.11
  -8   6   5    0.04    0.09
  -7  -6   5    6.00    0.27
   7   6  -5    5.48    0.33
  -7   6   5    5.62    0.28
  -7   6   5    5.70    0.29
  -6  -6   5    0.43    0.10
  -6   6   5    0.44    0.09
   6   6  -5    0.44    0.14
  -6   6   5    0.39    0.09
  -5  -6   5   30.85    0.82
   5  -6  -5   31.57    0.84
  -5   6   5   29.82    0.83
   5   6  -5   31.77    0.90
   5   6  -5   30.80    0.86
  -5   6   5   30.81    0.76
  -4  -6   5    4.09    0.21
  -4  -6   5    4.31    0.23
   4  -6  -5    4.12    0.21
   4   6  -5    4.28    0.23
   4   6  -5    4.09    0.25
  -4   6   5    4.16    0.18
  -4   6   5    4.40    0.21
  -4   6   5    4.21    0.22
  -3  -6   5    3.73    0.22
   3  -6  -5    3.87    0.19
  -3  -6   5    3.91    0.20
  -3   6   5    3.90    0.19
   3   6  -5    4.09    0.23
   3   6  -5    4.21    0.22
  -3   6   5    4.31    0.21
  -2  -6   5    3.50    0.23
  -2  -6   5    3.36    0.21
   2  -6  -5    3.32    0.16
  -2  -6   5    3.26    0.18
   2   6  -5    3.01    0.18
  -2   6   5    3.30    0.16
  -2   6   5    3.52    0.17
  -1  -6   5    3.71    0.22
   1  -6  -5    3.76    0.16
  -1  -6   5    3.38    0.18
   1   6  -5    3.80    0.19
  -1   6   5    3.82    0.16
  -1   6   5    3.69    0.17
   0  -6  -5    0.33    0.06
   0  -6   5    0.17    0.09
   0  -6   5    0.20    0.06
   0   6   5    0.19    0.05
   0   6  -5    0.17    0.07
   0   6   5    0.19    0.05
   1  -6   5    6.28    0.25
  -1   6  -5    5.99    0.24
   1   6   5    6.35    0.20
   1   6   5    6.39    0.19
   1   6   5    6.36    0.21
   2  -6   5   13.06    0.41
   2   6   5   12.48    0.33
   2   6   5   12.63    0.34
  -2   6  -5   13.01    0.39
   3  -6   5   13.26    0.42
   3   6   5   13.03    0.34
  -3   6  -5   13.61    0.40
   3   6   5   12.91    0.33
   4  -6   5   39.66    1.03
  -4   6  -5   40.63    0.98
   4   6   5   39.87    0.93
   4   6   5   40.67    0.91
   5  -6   5    4.03    0.21
  -5   6  -5    4.10    0.19
   5   6   5    4.11    0.13
  -6  -6  -5    7.79    0.28
   6  -6   5    6.99    0.30
   6   6   5    7.34    0.22
  -6   6  -5    7.10    0.33
  -7  -6  -5    0.24    0.09
   7  -6   5    0.45    0.10
  -7   6  -5    0.39    0.12
   7   6   5    0.36    0.08
   8  -6   5    0.80    0.13
  -8   6  -5    0.81    0.16
   8   6   5    0.72    0.11
  -8  -7   5    5.92    0.28
  -8   7   5    5.75    0.31
   8   7  -5    5.09    0.34
  -8   7   5    6.20    0.32
  -7  -7   5    5.24    0.25
   7   7  -5    4.61    0.31
  -7   7   5    4.85    0.28
  -7   7   5    5.03    0.27
  -6  -7   5    8.35    0.33
  -6   7   5    8.48    0.33
   6   7  -5    9.04    0.40
  -6   7   5    8.39    0.35
  -5  -7   5   17.74    0.55
  -5   7   5   18.13    0.57
  -5   7   5   19.05    0.52
   5   7  -5   19.45    0.63
   5   7  -5   18.87    0.60
   4  -7  -5    0.10    0.06
  -4  -7   5   -0.08    0.09
   4   7  -5    0.02    0.09
   4   7  -5   -0.09    0.09
  -4   7   5    0.00    0.05
  -4   7   5    0.03    0.06
  -3  -7   5   19.00    0.57
   3  -7  -5   19.97    0.56
  -3  -7   5   19.74    0.59
  -3   7   5   19.78    0.49
  -3   7   5   19.48    0.58
   3   7  -5   20.15    0.59
  -3   7   5   19.75    0.56
   3   7  -5   19.79    0.61
   2  -7  -5    4.03    0.18
  -2  -7   5    3.68    0.23
  -2  -7   5    3.80    0.20
  -2   7   5    3.85    0.18
  -2   7   5    3.95    0.19
   2   7  -5    3.76    0.20
  -1  -7   5    6.59    0.27
   1  -7  -5    7.14    0.24
  -1  -7   5    7.09    0.31
  -1   7   5    6.76    0.25
  -1   7   5    6.84    0.24
   1   7  -5    6.74    0.27
   0  -7  -5    4.28    0.16
   0  -7   5    4.68    0.21
   0  -7   5    4.36    0.24
   0   7  -5    4.43    0.21
   0   7   5    4.17    0.18
   0   7   5    4.40    0.18
   1  -7   5   41.33    1.08
   1   7   5   43.91    1.02
   1   7   5   43.01    0.91
   1   7   5   41.12    1.00
  -1   7  -5   43.15    1.05
   2  -7   5   27.60    0.77
   2   7   5   28.32    0.68
   2   7   5   27.41    0.69
   2   7   5   28.16    0.62
  -2   7  -5   28.60    0.74
   3  -7   5   58.97    1.44
  -3   7  -5   58.67    1.39
   3   7   5   57.01    1.31
   3   7   5   58.27    1.34
   4  -7   5    7.83    0.32
   4   7   5    8.01    0.22
  -4   7  -5    8.00    0.29
   4   7   5    7.84    0.23
   5  -7   5   13.11    0.44
   5   7   5   11.93    0.32
   5   7   5   13.22    0.34
  -5   7  -5   13.38    0.41
   6  -7   5    1.39    0.15
  -6   7  -5    1.36    0.17
   7  -7   5    2.87    0.20
   7   7   5    2.86    0.15
  -7   7  -5    2.55    0.23
   8  -7   5    1.52    0.17
  -8   7  -5    1.44    0.19
   8   7   5    1.43    0.13
  -8  -8   5    1.36    0.14
  -8   8   5    1.42    0.18
  -8   8   5    1.26    0.16
   8   8  -5    1.04    0.19
   7   8  -5    3.35    0.27
  -7   8   5    3.65    0.24
  -7   8   5    3.55    0.23
  -6  -8   5   13.10    0.44
   6   8  -5   12.76    0.51
  -6   8   5   13.39    0.47
  -6   8   5   12.33    0.43
  -5  -8   5    8.38    0.33
   5   8  -5    8.01    0.35
  -5   8   5    7.60    0.33
   5   8  -5    8.18    0.37
  -5   8   5    7.78    0.29
  -4  -8   5    2.34    0.18
  -4   8   5    2.34    0.16
  -4   8   5    2.27    0.14
   4   8  -5    2.31    0.18
   4   8  -5    2.62    0.21
  -3  -8   5   20.52    0.62
  -3  -8   5   20.60    0.62
  -3   8   5   21.51    0.60
  -3   8   5   20.63    0.52
   3   8  -5   20.52    0.62
  -2  -8   5    3.42    0.20
   2  -8  -5    3.59    0.18
  -2  -8   5    3.63    0.23
  -2   8   5    3.54    0.19
  -2   8   5    3.53    0.18
   2   8  -5    3.46    0.21
  -2   8   5    3.78    0.14
  -1  -8   5    4.20    0.21
   1  -8  -5    4.32    0.18
  -1  -8   5    4.22    0.26
   1   8  -5    4.13    0.22
  -1   8   5    3.91    0.19
  -1   8   5    4.04    0.19
   0  -8   5    1.82    0.18
   0  -8  -5    1.98    0.11
   0  -8   5    1.86    0.15
   0   8   5    2.04    0.12
   0   8   5    1.90    0.13
   0   8  -5    1.75    0.14
   1  -8   5    0.43    0.09
   1   8   5    0.43    0.07
   1   8   5    0.47    0.04
   1   8   5    0.46    0.07
  -1   8  -5    0.42    0.09
   2  -8   5    8.80    0.34
  -2   8  -5    8.71    0.32
   2   8   5    8.83    0.27
   2   8   5    8.64    0.28
   3  -8   5    2.22    0.16
   3   8   5    2.31    0.12
   3   8   5    2.44    0.12
  -3   8  -5    2.37    0.16
   4  -8   5    0.68    0.11
   4   8   5    0.59    0.07
   4   8   5    0.63    0.06
  -4   8  -5    0.57    0.10
   5  -8   5    6.02    0.29
  -5   8  -5    6.05    0.26
   5   8   5    5.95    0.20
   5   8   5    5.71    0.19
   6  -8   5    0.11    0.09
   6   8   5    0.31    0.06
   7  -8   5    1.95    0.19
  -7   8  -5    2.22    0.22
   8  -8   5    0.33    0.11
  -8   8  -5    0.26    0.13
  -8  -9   5    0.06    0.08
  -8   9   5   -0.01    0.10
  -8   9   5    0.05    0.10
  -7   9   5   -0.03    0.08
  -7   9   5   -0.06    0.08
   7   9  -5   -0.10    0.10
  -6  -9   5    1.28    0.14
   6   9  -5    1.23    0.17
   6   9  -5    1.38    0.19
  -6   9   5    1.11    0.15
  -6   9   5    0.94    0.12
  -5  -9   5    6.27    0.29
   5   9  -5    6.34    0.32
  -5   9   5    6.96    0.27
   5   9  -5    6.67    0.33
  -5   9   5    6.25    0.30
  -4  -9   5   28.33    0.81
   4   9  -5   30.28    0.84
  -4   9   5   29.48    0.82
  -4   9   5   29.79    0.73
  -3  -9   5   43.83    1.11
  -3   9   5   43.95    0.98
   3   9  -5   42.02    1.12
  -3   9   5   42.50    1.10
  -2  -9   5   62.99    1.55
  -2  -9   5   65.78    1.59
  -2   9   5   63.51    1.37
   2   9  -5   62.72    1.55
  -2   9   5   63.70    1.53
  -1  -9   5   36.54    0.95
  -1   9   5   33.49    0.90
   1   9  -5   33.39    0.91
  -1   9   5   35.54    0.75
  -1   9   5   33.51    0.88
   0  -9   5   28.28    0.80
   0  -9   5   28.90    0.81
   0   9   5   28.86    0.75
   0   9   5   27.92    0.60
   0   9  -5   27.60    0.77
   0   9   5   27.04    0.72
   1  -9   5   15.31    0.51
   1   9   5   16.08    0.45
  -1   9  -5   15.20    0.49
   1   9   5   16.55    0.47
   2  -9   5    4.54    0.24
  -2   9  -5    4.54    0.23
   2   9   5    4.84    0.20
   2   9   5    4.24    0.18
   3  -9   5    2.92    0.19
   3   9   5    3.09    0.14
  -3   9  -5    3.02    0.18
   3   9   5    2.95    0.15
   4  -9   5    2.48    0.18
   4   9   5    2.40    0.12
  -4   9  -5    2.65    0.17
   4   9   5    2.66    0.14
   5  -9   5    1.05    0.13
  -5   9  -5    1.07    0.13
   5   9   5    1.08    0.09
   5   9   5    1.08    0.09
   6  -9   5    3.85    0.25
   6   9   5    4.29    0.18
   7  -9   5    5.30    0.29
  -7  10   5    0.01    0.09
  -7  10   5    0.00    0.09
  -6 -10   5    4.48    0.24
   6  10  -5    4.05    0.28
  -6  10   5    4.44    0.24
   6  10  -5    4.77    0.29
  -6  10   5    4.66    0.28
  -5 -10   5    0.13    0.10
   5  10  -5    0.06    0.10
  -5  10   5    0.02    0.07
  -5  10   5    0.21    0.09
  -4 -10   5    0.02    0.11
   4  10  -5   -0.04    0.09
  -4  10   5    0.09    0.08
  -4  10   5    0.06    0.06
  -3 -10   5    2.11    0.20
  -3  10   5    2.21    0.17
   3  10  -5    2.29    0.19
  -3  10   5    2.13    0.13
  -2  10   5    2.36    0.17
  -2  10   5    2.56    0.12
   2  10  -5    2.90    0.20
  -1 -10   5   13.43    0.47
  -1  10   5   12.98    0.43
   1  10  -5   13.10    0.45
  -1  10   5   13.28    0.32
   0 -10   5    3.10    0.20
   0  10   5    3.16    0.17
   0  10  -5    3.19    0.20
   1 -10   5   12.73    0.46
   1  10   5   13.22    0.42
   1  10   5   12.48    0.40
  -1  10  -5   13.12    0.44
   2 -10   5    2.10    0.17
   2  10   5    2.02    0.14
   2  10   5    2.04    0.13
  -2  10  -5    1.97    0.16
   3 -10   5    4.67    0.26
   3  10   5    4.96    0.20
   3  10   5    4.59    0.21
  -3  10  -5    4.73    0.24
   4 -10   5    0.08    0.08
  -4  10  -5   -0.04    0.08
   4  10   5    0.03    0.06
   4  10   5    0.05    0.06
   5 -10   5    5.85    0.30
   5  10   5    5.63    0.22
   5  10   5    5.58    0.21
   6 -10   5    9.00    0.39
   7 -10   5    7.82    0.38
  -7  11   5    0.02    0.10
  -7  11   5   -0.05    0.09
   7  11  -5   -0.16    0.09
  -6  11   5    3.05    0.23
   6  11  -5    2.96    0.24
  -6  11   5    2.74    0.20
  -5 -11   5    0.82    0.15
  -5  11   5    0.56    0.13
  -5  11   5    0.72    0.11
   5  11  -5    0.61    0.14
  -4 -11   5    1.77    0.19
  -4  11   5    1.52    0.16
  -4  11   5    1.65    0.14
   4  11  -5    1.74    0.18
  -3 -11   5    5.57    0.30
  -3  11   5    5.40    0.27
   3  11  -5    5.24    0.29
  -3  11   5    5.72    0.22
  -2  11   5    0.07    0.08
   2  11  -5    0.03    0.08
   1  11  -5    5.66    0.28
  -1  11   5    5.45    0.26
   0 -11   5    0.03    0.07
   0  11  -5    0.37    0.11
   0  11   5    0.04    0.06
   1 -11   5    0.99    0.13
  -1  11  -5    0.77    0.12
   1  11   5    0.92    0.11
   2 -11   5    1.80    0.17
   2  11   5    1.33    0.12
  -2  11  -5    1.41    0.15
   3 -11   5    1.65    0.17
   3  11   5    1.73    0.13
  -3  11  -5    1.81    0.17
   4 -11   5    2.35    0.20
   4  11   5    2.65    0.15
  -4  11  -5    2.76    0.20
   5 -11   5    1.03    0.15
   6 -11   5    0.90    0.15
  -6  12   5    0.90    0.16
   6  12  -5    1.08    0.19
  -5 -12   5    1.23    0.17
   5  12  -5    0.92    0.17
  -5  12   5    1.03    0.16
  -4 -12   5    5.10    0.30
   4  12  -5    5.31    0.30
  -4  12   5    5.20    0.29
  -3 -12   5    0.58    0.16
   3  12  -5    0.80    0.14
  -3  12   5    0.78    0.13
  -2  12   5    1.18    0.14
   2  12  -5    1.36    0.17
  -1  12   5    2.32    0.17
   1  12  -5    2.09    0.18
   0  12   5   11.50    0.41
   0  12  -5   12.48    0.46
  -1  12  -5    2.93    0.21
   1  12   5    3.20    0.19
   2  12   5    6.54    0.27
  -2  12  -5    6.80    0.32
   3  12   5    2.63    0.16
  -3  12  -5    2.74    0.21
   4 -12   5    0.02    0.08
   4  12   5   -0.15    0.06
  -4  12  -5   -0.03    0.09
  -5  13   5    1.48    0.18
   5  13  -5    1.45    0.20
  -4 -13   5    1.35    0.18
   4  13  -5    1.54    0.20
  -4  13   5    1.31    0.17
  -3 -13   5    2.89    0.25
   3  13  -5    2.47    0.21
  -3  13   5    3.19    0.22
  -2  13   5    0.70    0.13
   2  13  -5    0.84    0.15
  -1  13   5    7.72    0.34
   1  13  -5    8.15    0.37
   0  13  -5    0.29    0.11
   0  13   5    0.46    0.11
   1  13   5    3.86    0.22
  -1  13  -5    3.57    0.24
   2  13   5    0.85    0.12
  -2  13  -5    0.81    0.14
   3  13   5    1.09    0.13
  -3  13  -5    1.08    0.16
  -4  13  -5    1.67    0.19
   4  13   5    1.69    0.15
   5  14  -5    1.62    0.22
  -5  14   5    1.28    0.18
  -4 -14   5    0.50    0.17
  -4  14   5    0.67    0.15
   4  14  -5    0.63    0.16
  -3 -14   5    0.13    0.15
   3  14  -5   -0.18    0.10
  -3  14   5    0.07    0.10
  -2  14   5    0.37    0.12
   2  14  -5    0.31    0.12
   1  14  -5    0.68    0.15
  -1  14   5    0.70    0.13
   0  14  -5    0.24    0.11
   0  14   5    0.21    0.10
  -1  14  -5    3.65    0.25
   1  14   5    3.34    0.21
   2  14   5    0.41    0.11
  -2  14  -5    0.21    0.11
  -3  14  -5    0.39    0.12
   3  14   5    0.64    0.12
  -4  14  -5    0.08    0.10
   4  14   5   -0.06    0.09
  -4  15   5    0.86    0.17
   4  15  -5    0.68    0.17
  -3 -15   5    2.29    0.26
  -3  15   5    2.08    0.22
   3  15  -5    1.68    0.21
   2  15  -5    2.70    0.24
  -2  15   5    2.84    0.23
  -1  15   5    0.35    0.12
   1  15  -5    0.29    0.13
   0  15  -5    5.61    0.33
   0  15   5    5.35    0.30
  -1  15  -5    0.05    0.11
   1  15   5    0.17    0.11
   2  15   5    2.48    0.20
  -2  15  -5    2.55    0.23
  -3  15  -5   -0.10    0.10
   3  15   5   -0.03    0.10
   2  16  -5    1.44    0.21
  -2  16   5    1.20    0.18
   1  16  -5    0.72    0.17
  -1  16   5    0.63    0.15
   0  16  -5    1.91    0.23
   0  16   5    1.92    0.20
  -1  16  -5    0.36    0.15
   1  16   5    0.26    0.12
  -2  16  -5    2.71    0.25
   2  16   5    2.51    0.21
  -9   0   6    0.11    0.09
  -8   0   6    1.94    0.17
  -8   0   6    1.85    0.16
  -7   0   6    0.12    0.08
   7   0  -6    0.01    0.09
  -6   0   6    3.97    0.21
   6   0  -6    4.12    0.25
   5   0  -6    0.00    0.09
  -5   0   6   -0.01    0.06
   4   0  -6   15.35    0.51
  -4   0   6   15.29    0.46
  -4   0   6   16.10    0.48
  -3   0   6   -0.05    0.05
  -3   0   6    0.00    0.05
   3   0  -6   -0.01    0.08
  -2   0   6   22.74    0.59
  -2   0   6   22.99    0.61
   2   0  -6   22.36    0.63
  -1   0   6    0.04    0.06
   1   0  -6   -0.05    0.06
  -1   0   6    0.02    0.06
   0   0   6   29.65    0.74
   0   0   6   29.22    0.75
   0   0   6   29.89    0.73
   1   0   6   -0.03    0.06
   1   0   6   -0.01    0.05
   1   0   6    0.01    0.07
   2   0   6  129.42    2.87
   2   0   6  130.00    2.82
   2   0   6  123.27    2.82
   3   0   6    0.00    0.04
   4   0   6   68.96    1.61
   4   0   6   71.55    1.57
   5   0   6   -0.01    0.04
  -6   0  -6    1.84    0.16
   6   0   6    1.89    0.11
   7   0   6    0.03    0.05
  -7   0  -6    0.02    0.08
   8   0   6    0.95    0.10
  -8   0  -6    0.59    0.13
  -9   0  -6    0.03    0.10
  -9  -1   6    1.97    0.18
  -8  -1   6    3.71    0.22
  -8  -1   6    3.34    0.21
  -8   1   6    3.50    0.22
  -8   1   6    3.62    0.23
  -7  -1   6    1.79    0.16
   7   1  -6    1.84    0.19
  -7   1   6    1.55    0.15
   6  -1  -6   12.12    0.45
  -6  -1   6   11.54    0.40
  -6   1   6   11.89    0.41
   6   1  -6   11.37    0.45
   5  -1  -6   10.13    0.39
  -5  -1   6   10.79    0.37
  -5   1   6    9.69    0.35
   5   1  -6   11.19    0.42
   4  -1  -6   12.90    0.43
  -4  -1   6   11.73    0.39
   4   1  -6   12.36    0.44
  -4   1   6   13.30    0.41
  -4   1   6   11.79    0.39
  -3  -1   6   -0.06    0.06
   3  -1  -6    0.26    0.09
  -3  -1   6    0.15    0.07
   3   1  -6    0.00    0.09
  -3   1   6    0.03    0.06
  -3   1   6    0.03    0.05
  -2  -1   6    1.44    0.13
  -2  -1   6    1.32    0.11
   2   1  -6    1.38    0.13
  -2   1   6    1.26    0.10
  -2   1   6    1.26    0.11
  -1  -1   6   24.09    0.64
  -1  -1   6   25.57    0.67
   1  -1  -6   24.87    0.65
  -1   1   6   24.71    0.63
  -1   1   6   25.12    0.65
   1   1  -6   25.01    0.65
   0  -1   6    0.10    0.07
   0  -1  -6    0.08    0.05
   0  -1   6   -0.02    0.07
   0   1   6   -0.06    0.04
   0   1   6    0.01    0.05
   0   1   6   -0.01    0.06
   1  -1   6   11.17    0.34
   1  -1   6   10.99    0.33
   1  -1   6   11.80    0.35
   1   1   6   11.52    0.32
   1   1   6   11.49    0.34
   1   1   6   11.53    0.33
   2  -1   6    1.00    0.09
   2  -1   6    0.98    0.09
   2   1   6    0.90    0.08
   2   1   6    1.06    0.09
   2   1   6    1.06    0.08
   3  -1   6    3.06    0.14
   3  -1   6    3.00    0.13
   3   1   6    2.93    0.13
   3   1   6    2.95    0.12
   4  -1   6    0.61    0.07
   4  -1   6    0.63    0.07
   4   1   6    0.62    0.05
   4   1   6    0.62    0.06
   5  -1   6   10.06    0.30
   5   1   6    9.62    0.27
   6  -1   6    1.89    0.12
  -6  -1  -6    1.98    0.16
  -6   1  -6    1.94    0.16
   6   1   6    1.77    0.10
   7  -1   6    6.09    0.23
  -7  -1  -6    5.81    0.29
  -7   1  -6    5.98    0.30
   7   1   6    5.76    0.21
   8  -1   6    0.20    0.07
  -8  -1  -6    0.24    0.10
  -8   1  -6    0.10    0.09
   8   1   6    0.22    0.06
  -9  -1  -6    1.11    0.17
  -9   1  -6    1.42    0.19
  -9  -2   6    0.71    0.13
  -9   2   6    0.54    0.13
  -9   2   6    0.77    0.13
  -8  -2   6    3.67    0.21
  -8  -2   6    3.89    0.23
  -8   2   6    3.51    0.22
  -8   2   6    4.18    0.24
  -7  -2   6    5.17    0.26
   7   2  -6    5.33    0.32
  -7   2   6    5.22    0.26
  -7   2   6    5.54    0.25
   6  -2  -6    7.55    0.33
  -6  -2   6    7.40    0.30
   6   2  -6    7.22    0.35
  -6   2   6    7.20    0.31
   5  -2  -6   17.83    0.56
  -5  -2   6   18.65    0.54
  -5   2   6   18.24    0.54
   5   2  -6   17.14    0.58
  -4  -2   6    0.64    0.10
   4  -2  -6    0.52    0.11
  -4   2   6    0.75    0.10
   4   2  -6    0.75    0.15
  -4   2   6    0.56    0.09
  -3  -2   6   29.51    0.76
  -3  -2   6   30.04    0.78
   3  -2  -6   29.44    0.79
  -3   2   6   28.80    0.75
  -3   2   6   29.55    0.77
   3   2  -6   28.97    0.81
  -2  -2   6    3.37    0.17
  -2  -2   6    3.37    0.19
  -2   2   6    3.76    0.17
  -2   2   6    3.35    0.16
   2   2  -6    3.42    0.19
  -1  -2   6   21.14    0.58
   1  -2  -6   19.83    0.55
  -1  -2   6   19.31    0.54
  -1   2   6   20.13    0.54
  -1   2   6   20.99    0.53
   0  -2   6    5.16    0.22
   0  -2  -6    5.46    0.19
   0  -2   6    5.28    0.22
   0   2  -6    5.49    0.21
   0   2   6    5.59    0.19
   0   2   6    5.71    0.21
   1  -2   6   25.63    0.67
   1  -2   6   25.47    0.66
   1   2   6   27.02    0.63
   1   2   6   24.23    0.61
  -1   2  -6   25.93    0.64
   1   2   6   25.44    0.64
   2  -2   6    3.47    0.15
   2  -2   6    3.24    0.16
   2   2   6    3.34    0.14
  -2   2  -6    3.34    0.14
   2   2   6    3.31    0.12
   2   2   6    3.18    0.14
   3  -2   6   30.68    0.75
   3  -2   6   31.33    0.78
   3   2   6   30.48    0.71
   3   2   6   30.74    0.72
  -3   2  -6   31.07    0.72
   3   2   6   30.33    0.71
   4  -2   6    0.97    0.08
   5  -2   6   10.18    0.32
   5   2   6   10.04    0.26
   6  -2   6    0.66    0.08
  -6   2  -6    0.55    0.11
   6   2   6    0.47    0.05
  -7  -2  -6    3.71    0.23
   7  -2   6    3.50    0.18
  -7   2  -6    3.62    0.24
   7   2   6    3.50    0.14
  -8  -2  -6    0.79    0.13
   8  -2   6    1.04    0.11
   8   2   6    0.95    0.09
  -8   2  -6    0.99    0.16
  -9  -2  -6    1.80    0.20
  -9   2  -6    2.02    0.22
  -9  -3   6    2.21    0.19
  -9   3   6    2.23    0.20
  -9   3   6    1.78    0.19
  -8  -3   6    0.28    0.09
  -8  -3   6    0.23    0.08
  -8   3   6    0.15    0.09
  -8   3   6    0.31    0.10
  -7  -3   6    5.80    0.27
  -7   3   6    5.70    0.28
   7   3  -6    5.39    0.32
  -7   3   6    5.82    0.27
  -6  -3   6    6.46    0.28
   6   3  -6    6.87    0.34
  -6   3   6    6.51    0.29
  -5  -3   6    0.93    0.11
   5  -3  -6    1.04    0.13
   5   3  -6    0.89    0.14
  -5   3   6    0.92    0.11
  -4  -3   6   25.54    0.70
   4  -3  -6   25.25    0.73
   4   3  -6   27.58    0.77
  -4   3   6   26.32    0.70
  -4   3   6   26.83    0.73
  -3  -3   6    2.70    0.17
  -3  -3   6    3.03    0.19
   3  -3  -6    2.88    0.18
  -3   3   6    2.79    0.16
   3   3  -6    2.84    0.21
  -3   3   6    2.85    0.15
  -2  -3   6    4.05    0.21
   2  -3  -6    4.18    0.21
  -2  -3   6    4.36    0.23
  -2   3   6    4.18    0.19
   2   3  -6    4.05    0.22
  -2   3   6    4.19    0.18
  -1  -3   6    4.41    0.22
   1  -3  -6    4.22    0.19
  -1  -3   6    4.10    0.20
  -1   3   6    4.08    0.17
  -1   3   6    4.49    0.18
   1   3  -6    4.28    0.19
   0  -3   6   -0.02    0.08
   0  -3   6    0.15    0.08
   0  -3  -6   -0.08    0.05
   0   3   6    0.03    0.04
   0   3  -6    0.04    0.05
   0   3   6    0.03    0.04
   1  -3   6    0.97    0.09
   1  -3   6    0.77    0.11
   1   3   6    0.87    0.07
  -1   3  -6    1.01    0.09
   1   3   6    0.99    0.08
   2  -3   6    1.33    0.10
  -2   3  -6    1.26    0.10
   2   3   6    1.39    0.10
   2   3   6    1.22    0.07
   3  -3   6    0.22    0.06
   3  -3   6    0.16    0.05
  -3   3  -6    0.18    0.05
   3   3   6    0.11    0.04
   3   3   6    0.19    0.05
   3   3   6    0.19    0.03
   4  -3   6    2.26    0.13
  -4   3  -6    2.07    0.11
   5  -3   6    0.39    0.07
   6  -3   6    8.16    0.29
   6   3   6    7.94    0.22
   7  -3   6    4.73    0.22
  -7  -3  -6    4.52    0.25
  -7   3  -6    4.56    0.27
   7   3   6    4.61    0.15
   8  -3   6    0.94    0.12
  -8  -3  -6    1.01    0.14
  -8   3  -6    1.24    0.17
   8   3   6    1.23    0.09
  -9  -4   6    0.55    0.12
  -9   4   6    0.53    0.13
  -9   4   6    0.47    0.12
  -8  -4   6    0.02    0.07
  -8  -4   6    0.06    0.07
  -8   4   6    0.09    0.07
  -8   4   6    0.18    0.09
  -7  -4   6    2.59    0.18
   7   4  -6    2.50    0.24
  -7   4   6    2.52    0.19
  -7   4   6    2.45    0.18
  -6  -4   6   18.26    0.55
   6   4  -6   17.80    0.62
  -6   4   6   17.41    0.51
  -6   4   6   18.77    0.57
   5  -4  -6    4.81    0.24
  -5  -4   6    4.59    0.23
   5   4  -6    4.91    0.28
  -5   4   6    4.63    0.23
  -4  -4   6   40.20    1.01
   4  -4  -6   40.04    1.04
  -4   4   6   40.41    1.02
  -4   4   6   40.02    1.05
   4   4  -6   40.85    1.08
  -3  -4   6    5.66    0.26
   3  -4  -6    5.09    0.23
  -3  -4   6    5.17    0.24
  -3   4   6    5.29    0.23
  -3   4   6    4.96    0.22
   3   4  -6    5.14    0.26
   2  -4  -6   37.40    0.93
  -2  -4   6   36.11    0.92
  -2  -4   6   36.35    0.95
  -2   4   6   36.94    0.90
   2   4  -6   34.64    0.92
  -2   4   6   36.01    0.92
   2   4  -6   37.73    0.95
   1  -4  -6    1.79    0.13
  -1  -4   6    1.93    0.17
  -1  -4   6    1.94    0.13
  -1  -4   6    1.79    0.16
   1   4  -6    2.14    0.14
  -1   4   6    1.94    0.12
  -1   4   6    1.86    0.11
   0  -4   6   28.24    0.75
   0  -4  -6   27.13    0.67
   0  -4   6   26.77    0.73
   0   4   6   27.90    0.69
   0   4  -6   27.27    0.71
   0   4   6   27.94    0.67
   1  -4   6    6.82    0.27
   1  -4   6    6.65    0.26
  -1   4  -6    7.17    0.25
   1   4   6    7.06    0.21
   1   4   6    7.02    0.22
   2  -4   6    5.05    0.21
   2   4   6    5.07    0.16
  -2   4  -6    5.09    0.20
   2   4   6    5.01    0.16
   3  -4   6   12.82    0.39
  -3   4  -6   12.95    0.36
   3   4   6   12.33    0.32
   3   4   6   12.46    0.30
   4  -4   6   10.83    0.35
  -4   4  -6   10.30    0.31
   5  -4   6    6.81    0.27
   6  -4   6   17.04    0.52
   7  -4   6    6.56    0.28
  -7   4  -6    6.33    0.33
   7   4   6    6.45    0.19
  -8  -4  -6    1.31    0.16
   8  -4   6    1.65    0.14
  -8   4  -6    1.53    0.18
   8   4   6    1.89    0.11
  -8   5   6    0.28    0.10
  -8   5   6    0.27    0.10
  -7  -5   6   23.17    0.66
  -7   5   6   21.80    0.68
   7   5  -6   21.38    0.74
  -7   5   6   21.39    0.63
  -6  -5   6    0.05    0.07
  -6   5   6    0.00    0.07
   6   5  -6    0.00    0.11
  -6   5   6    0.04    0.07
  -5  -5   6   33.04    0.88
  -5   5   6   33.12    0.90
   5   5  -6   35.06    0.97
   4  -5  -6    2.96    0.19
  -4  -5   6    2.83    0.19
  -4  -5   6    2.98    0.18
  -4   5   6    2.84    0.17
   4   5  -6    3.01    0.22
  -3  -5   6   28.45    0.77
   3  -5  -6   27.15    0.76
  -3  -5   6   29.16    0.79
   3   5  -6   27.81    0.78
   3   5  -6   29.15    0.81
  -3   5   6   29.95    0.78
  -3   5   6   28.97    0.75
  -2  -5   6    0.18    0.10
  -2  -5   6    0.18    0.11
  -2  -5   6    0.29    0.06
   2  -5  -6    0.20    0.08
   2   5  -6    0.15    0.07
   2   5  -6    0.20    0.09
  -2   5   6    0.21    0.06
  -2   5   6    0.24    0.07
   1  -5  -6   20.36    0.53
  -1  -5   6   18.70    0.56
  -1  -5   6   18.90    0.58
  -1  -5   6   18.65    0.55
   1   5  -6   18.10    0.54
  -1   5   6   19.20    0.51
  -1   5   6   19.21    0.52
   0  -5   6    0.06    0.05
   0  -5  -6    0.06    0.06
   0  -5   6    0.14    0.10
   0   5   6    0.12    0.05
   0   5   6    0.11    0.05
   0   5  -6    0.10    0.06
   1  -5   6    7.53    0.28
   1  -5   6    7.68    0.30
   1   5   6    7.80    0.24
   1   5   6    6.88    0.22
  -1   5  -6    7.10    0.26
   2  -5   6    9.55    0.33
  -2   5  -6    9.53    0.31
   2   5   6    9.40    0.26
   2   5   6    9.70    0.27
   3  -5   6   21.83    0.62
   3   5   6   21.64    0.52
  -3   5  -6   21.61    0.58
   3   5   6   21.85    0.51
   4  -5   6    2.11    0.14
  -4   5  -6    2.15    0.13
   5  -5   6   17.22    0.52
   6  -5   6    2.01    0.15
   7  -5   6    0.31    0.09
   7   5   6    0.46    0.06
   8  -5   6    3.32    0.20
   8   5   6    3.15    0.15
  -8   5  -6    3.17    0.25
  -8   6   6    0.07    0.09
  -8   6   6    0.08    0.09
  -7  -6   6    1.29    0.14
   7   6  -6    1.21    0.19
  -7   6   6    0.98    0.13
  -7   6   6    1.33    0.16
  -6  -6   6    1.02    0.13
  -6   6   6    0.72    0.12
   6   6  -6    0.87    0.16
  -6   6   6    0.74    0.11
  -5  -6   6    0.22    0.10
  -5   6   6    0.20    0.08
   5   6  -6    0.14    0.12
  -5   6   6    0.21    0.07
  -4  -6   6   10.81    0.38
  -4   6   6   10.28    0.37
   4   6  -6   10.67    0.41
   4   6  -6   10.19    0.39
  -3  -6   6    0.30    0.07
  -3  -6   6    0.34    0.11
   3  -6  -6    0.15    0.05
   3   6  -6    0.26    0.10
   3   6  -6    0.23    0.10
  -3   6   6    0.41    0.09
  -3   6   6    0.29    0.08
   2  -6  -6    0.00    0.06
  -2  -6   6   -0.05    0.11
  -2  -6   6   -0.10    0.11
  -2  -6   6   -0.02    0.04
  -2   6   6    0.07    0.06
   2   6  -6    0.08    0.07
  -2   6   6   -0.08    0.04
  -1  -6   6    1.59    0.17
   1  -6  -6    1.75    0.13
  -1  -6   6    1.92    0.14
  -1  -6   6    1.49    0.16
  -1   6   6    1.86    0.12
   1   6  -6    1.70    0.15
  -1   6   6    1.80    0.12
   0  -6   6   61.91    1.47
   0  -6   6   59.66    1.46
   0   6   6   59.34    1.40
   0   6  -6   58.19    1.41
   0   6   6   57.64    1.37
   1  -6   6    0.57    0.12
   1  -6   6    0.46    0.08
  -1   6  -6    0.56    0.09
   1   6   6    0.58    0.06
   1   6   6    0.53    0.06
   2  -6   6   17.24    0.53
  -2   6  -6   17.60    0.50
   2   6   6   17.22    0.45
   2   6   6   17.01    0.44
   3  -6   6    0.09    0.06
  -3   6  -6   -0.07    0.06
   3   6   6    0.06    0.03
   3   6   6    0.10    0.04
   4  -6   6    2.56    0.17
   4   6   6    2.66    0.10
   4   6   6    2.68    0.09
  -4   6  -6    2.66    0.15
   5  -6   6    6.46    0.28
   6  -6   6    2.33    0.17
   7  -6   6    2.30    0.18
   7   6   6    2.34    0.11
   8  -6   6   -0.01    0.07
   8   6   6   -0.09    0.07
  -8   7   6    5.79    0.32
  -8   7   6    5.97    0.32
  -7  -7   6    0.80    0.12
  -7   7   6    0.63    0.12
  -7   7   6    0.64    0.13
  -6  -7   6    4.24    0.23
  -6   7   6    4.20    0.24
   6   7  -6    3.99    0.28
  -6   7   6    3.79    0.21
  -5  -7   6    1.16    0.14
  -5   7   6    0.97    0.11
  -5   7   6    1.14    0.13
   5   7  -6    1.32    0.17
   5   7  -6    1.06    0.14
  -4  -7   6   -0.01    0.10
   4   7  -6   -0.07    0.08
   4   7  -6    0.09    0.09
  -4   7   6    0.04    0.06
  -4   7   6   -0.02    0.05
  -3  -7   6    2.68    0.19
  -3  -7   6    2.76    0.18
   3   7  -6    2.94    0.20
   3   7  -6    2.93    0.19
  -3   7   6    2.74    0.16
  -2  -7   6    1.43    0.14
  -2  -7   6    1.42    0.17
  -2   7   6    1.44    0.12
  -2   7   6    1.38    0.12
   2   7  -6    1.58    0.15
  -1  -7   6    8.21    0.35
  -1  -7   6    7.87    0.32
   1  -7  -6    7.94    0.28
  -1   7   6    8.15    0.29
   1   7  -6    8.17    0.31
  -1   7   6    8.02    0.28
   0  -7   6    0.00    0.05
   0  -7   6    0.10    0.12
   0   7   6   -0.06    0.04
   0   7   6    0.06    0.05
   0   7  -6    0.11    0.08
   1  -7   6    0.09    0.12
   1  -7   6    0.08    0.06
   1   7   6    0.15    0.05
   1   7   6    0.12    0.05
  -1   7  -6    0.06    0.07
   2  -7   6    2.31    0.16
  -2   7  -6    2.51    0.16
   2   7   6    2.21    0.11
   2   7   6    2.64    0.13
   3  -7   6    0.26    0.08
   3   7   6    0.38    0.05
   3   7   6    0.48    0.06
  -3   7  -6    0.42    0.09
   4  -7   6    0.18    0.08
   4   7   6    0.18    0.04
  -4   7  -6    0.12    0.07
   4   7   6    0.22    0.05
   5  -7   6    0.18    0.08
   5   7   6    0.25    0.04
   6  -7   6    0.65    0.11
   6   7   6    0.68    0.06
   7  -7   6    0.14    0.08
  -8   8   6    0.20    0.12
  -8   8   6    0.07    0.10
  -7  -8   6   12.99    0.45
  -7   8   6   12.62    0.49
  -7   8   6   12.36    0.46
  -6  -8   6    0.31    0.10
  -6   8   6    0.04    0.07
   6   8  -6    0.08    0.11
  -6   8   6    0.31    0.10
  -5  -8   6    9.88    0.38
  -5   8   6    9.36    0.38
  -5   8   6    9.62    0.34
   5   8  -6   10.46    0.44
   5   8  -6    9.86    0.40
  -4  -8   6    1.77    0.17
  -4   8   6    1.97    0.15
  -4   8   6    1.79    0.13
   4   8  -6    1.92    0.18
   4   8  -6    2.16    0.20
  -3  -8   6    0.06    0.10
   3   8  -6   -0.05    0.08
  -3   8   6    0.13    0.07
  -3   8   6   -0.01    0.05
  -2  -8   6    9.66    0.37
  -2  -8   6    9.46    0.37
   2   8  -6    8.84    0.36
  -2   8   6    9.15    0.33
  -1  -8   6   12.79    0.44
  -1  -8   6   12.80    0.47
  -1   8   6   12.85    0.41
   1   8  -6   12.56    0.43
  -1   8   6   11.95    0.39
   0  -8   6    2.97    0.19
   0   8   6    2.69    0.15
   0   8   6    2.87    0.16
   0   8  -6    2.69    0.18
   1  -8   6   32.99    0.91
   1   8   6   33.24    0.84
   1   8   6   33.24    0.81
  -1   8  -6   31.84    0.86
   2  -8   6    3.73    0.22
  -2   8  -6    4.17    0.21
   2   8   6    4.36    0.18
   2   8   6    4.35    0.17
   3  -8   6    5.92    0.28
   3   8   6    6.02    0.21
  -3   8  -6    5.69    0.26
   3   8   6    5.63    0.20
   4  -8   6    4.73    0.25
  -4   8  -6    5.08    0.23
   4   8   6    4.68    0.16
   4   8   6    4.95    0.18
   5  -8   6    5.09    0.27
   5   8   6    5.19    0.18
   6  -8   6    1.00    0.14
   6   8   6    0.95    0.08
   7  -8   6    9.26    0.39
  -7   9   6   -0.05    0.08
  -7   9   6    0.08    0.10
  -6  -9   6    0.32    0.10
  -6   9   6   -0.08    0.07
  -6   9   6    0.02    0.08
  -5  -9   6    0.18    0.11
  -5   9   6    0.05    0.07
   5   9  -6    0.01    0.10
  -5   9   6    0.04    0.07
  -4  -9   6    3.55    0.24
   4   9  -6    3.71    0.24
  -4   9   6    3.48    0.17
  -4   9   6    3.86    0.23
  -3  -9   6    6.04    0.31
  -3   9   6    6.40    0.22
  -3   9   6    6.14    0.28
   3   9  -6    6.05    0.29
  -2  -9   6   24.94    0.74
  -2  -9   6   25.12    0.72
  -2   9   6   23.59    0.69
   2   9  -6   24.20    0.72
  -2   9   6   24.84    0.58
  -1  -9   6   11.19    0.42
   1   9  -6   11.65    0.42
  -1   9   6   11.29    0.38
   0  -9   6    4.10    0.23
   0   9   6    4.20    0.20
   0   9   6    4.13    0.20
   0   9  -6    4.19    0.22
   1  -9   6    0.01    0.06
   1   9   6   -0.06    0.05
   1   9   6    0.04    0.05
  -1   9  -6    0.01    0.07
   2  -9   6    4.19    0.23
   2   9   6    3.86    0.17
   2   9   6    3.68    0.18
  -2   9  -6    3.74    0.21
   3  -9   6   10.28    0.41
  -3   9  -6   10.88    0.39
   3   9   6   11.10    0.34
   3   9   6   10.58    0.32
   4  -9   6    0.62    0.12
  -4   9  -6    0.68    0.12
   4   9   6    0.66    0.08
   4   9   6    0.89    0.09
   5  -9   6    3.04    0.21
   5   9   6    2.92    0.14
   6  -9   6   -0.01    0.09
   6   9   6    0.05    0.05
   7  -9   6   -0.08    0.09
  -7  10   6    1.47    0.17
  -7  10   6    1.98    0.21
  -6 -10   6    0.46    0.12
  -6  10   6    0.51    0.12
  -6  10   6    0.43    0.11
   6  10  -6    0.21    0.13
  -5 -10   6    1.19    0.15
  -5  10   6    0.61    0.12
   5  10  -6    0.60    0.15
  -5  10   6    0.70    0.10
  -4 -10   6    0.50    0.14
  -4  10   6    0.41    0.08
   4  10  -6    0.41    0.12
  -4  10   6    0.52    0.11
  -3 -10   6    0.24    0.13
   3  10  -6    0.44    0.12
  -3  10   6    0.49    0.07
  -3  10   6    0.26    0.09
  -2 -10   6    6.41    0.32
  -2  10   6    5.98    0.27
  -2  10   6    6.38    0.21
   2  10  -6    5.97    0.29
  -1 -10   6    4.96    0.27
  -1  10   6    4.97    0.24
   1  10  -6    5.37    0.27
   0 -10   6   18.19    0.59
   0  10   6   17.71    0.52
   0  10  -6   17.62    0.57
   1 -10   6    9.92    0.41
  -1  10  -6   10.66    0.40
   1  10   6   10.65    0.35
   2 -10   6   13.50    0.49
   2  10   6   13.32    0.40
  -2  10  -6   12.98    0.46
   3 -10   6    0.04    0.08
   3  10   6   -0.03    0.05
  -3  10  -6   -0.04    0.08
   3  10   6   -0.02    0.06
   4 -10   6    2.83    0.21
   4  10   6    3.02    0.16
   4  10   6    2.96    0.15
  -4  10  -6    2.61    0.19
   5 -10   6    0.48    0.12
   6 -10   6    0.67    0.14
  -6  11   6    0.85    0.15
   6  11  -6    0.71    0.16
  -6  11   6    0.61    0.12
  -5 -11   6    0.29    0.13
  -5  11   6    0.44    0.10
  -5  11   6    0.69    0.13
   5  11  -6    0.57    0.15
  -4 -11   6    3.03    0.23
  -4  11   6    3.43    0.23
   4  11  -6    3.22    0.24
  -4  11   6    3.35    0.18
  -3 -11   6    0.78    0.15
   3  11  -6    0.55    0.13
  -3  11   6    0.69    0.12
  -2 -11   6    7.98    0.37
  -2  11   6    7.87    0.33
   2  11  -6    7.96    0.35
  -1  11   6    1.69    0.15
   1  11  -6    1.76    0.18
   0  11   6   11.89    0.41
   0  11  -6   12.01    0.45
   1 -11   6    0.43    0.11
  -1  11  -6    0.46    0.11
   1  11   6    0.52    0.09
   2 -11   6    2.11    0.18
  -2  11  -6    2.00    0.18
   2  11   6    1.98    0.14
   3 -11   6    0.34    0.11
  -3  11  -6    0.30    0.10
   3  11   6    0.33    0.08
   4 -11   6    0.88    0.15
   4  11   6    1.00    0.10
  -4  11  -6    0.80    0.13
   5 -11   6   -0.04    0.08
   6 -11   6    0.21    0.12
  -6  12   6    0.34    0.13
   6  12  -6    0.12    0.14
  -5 -12   6    0.11    0.12
   5  12  -6   -0.10    0.11
  -5  12   6    0.17    0.10
  -4 -12   6    0.58    0.16
  -4  12   6    0.63    0.13
   4  12  -6    0.64    0.15
  -3 -12   6   13.24    0.51
  -3  12   6   11.86    0.46
   3  12  -6   13.04    0.50
  -2 -12   6    1.45    0.20
  -2  12   6    1.72    0.17
   2  12  -6    1.63    0.18
   1  12  -6   22.09    0.70
  -1  12   6   22.20    0.67
   0  12   6    0.36    0.10
   0  12  -6    0.37    0.12
  -1  12  -6   18.35    0.60
   1  12   6   17.92    0.55
  -2  12  -6    0.23    0.11
   2  12   6    0.49    0.10
   3  12   6   14.40    0.44
  -3  12  -6   13.64    0.50
   4  12   6    0.43    0.10
  -4  12  -6    0.33    0.12
  -5  13   6    0.17    0.11
   5  13  -6   -0.09    0.11
  -4 -13   6   12.18    0.49
  -4  13   6   11.49    0.48
   4  13  -6   11.47    0.49
  -3 -13   6   -0.10    0.14
  -3  13   6    0.07    0.09
   3  13  -6   -0.04    0.11
  -2 -13   6    1.36    0.20
   2  13  -6    1.46    0.18
  -2  13   6    1.39    0.16
  -1  13   6    0.40    0.11
   1  13  -6    0.32    0.12
   0  13  -6    0.02    0.10
   0  13   6    0.06    0.09
  -1  13  -6    2.00    0.20
   1  13   6    2.25    0.18
   2  13   6    0.32    0.10
  -2  13  -6    0.24    0.11
  -3  13  -6    4.44    0.28
   3  13   6    4.98    0.24
  -4 -14   6    5.85    0.35
   4  14  -6    5.01    0.33
  -4  14   6    5.92    0.33
  -3 -14   6    7.62    0.41
   3  14  -6    7.72    0.39
  -3  14   6    7.29    0.37
  -2 -14   6    9.65    0.45
   2  14  -6    9.06    0.43
  -2  14   6    8.81    0.40
   1  14  -6    0.68    0.16
  -1  14   6    0.65    0.14
   0  14  -6    1.62    0.20
   0  14   6    1.74    0.18
   1  14   6    0.02    0.09
  -1  14  -6    0.06    0.11
  -2  14  -6    2.62    0.24
   2  14   6    2.71    0.20
  -3  14  -6    2.90    0.24
   3  14   6    2.83    0.20
  -3 -15   6    1.87    0.26
  -3  15   6    2.15    0.22
   3  15  -6    2.14    0.25
  -2 -15   6   -0.18    0.17
  -2  15   6    0.09    0.11
   2  15  -6   -0.03    0.12
   1  15  -6    1.95    0.23
  -1  15   6    2.23    0.21
   0  15  -6    2.26    0.24
   0  15   6    2.06    0.20
   1  15   6    3.33    0.23
  -1  15  -6    2.70    0.24
   2  15   6    6.37    0.30
  -2  15  -6    6.83    0.37
  -9   0   7    4.62    0.28
  -8   0   7    0.15    0.09
  -8   0   7    0.05    0.07
  -7   0   7   31.73    0.89
  -6   0   7    0.00    0.07
   5   0  -7   46.47    1.24
  -5   0   7   46.54    1.17
  -4   0   7    0.05    0.07
  -4   0   7   -0.08    0.06
   4   0  -7   -0.12    0.09
  -3   0   7   33.84    0.87
  -3   0   7   34.34    0.90
   3   0  -7   34.46    0.93
  -2   0   7    0.05    0.06
  -2   0   7   -0.01    0.06
   2   0  -7   -0.12    0.05
  -1   0   7   30.80    0.78
   1   0  -7   31.46    0.80
  -1   0   7   31.07    0.81
   0   0   7   -0.10    0.06
   0   0   7   -0.09    0.07
   1   0   7    8.34    0.29
   1   0   7    8.16    0.27
   1   0   7    8.19    0.29
   2   0   7    0.11    0.08
   2   0   7   -0.02    0.07
   2   0   7   -0.07    0.06
   3   0   7   13.00    0.38
   3   0   7   13.58    0.37
   3   0   7   13.49    0.37
   4   0   7   -0.05    0.04
   5   0   7   22.82    0.59
   6   0   7    0.05    0.05
   7   0   7    0.15    0.06
   8   0   7    0.01    0.06
  -8  -1   7    1.60    0.17
  -8  -1   7    1.44    0.15
  -8   1   7    1.40    0.15
  -8   1   7    1.35    0.15
  -7  -1   7    9.33    0.37
  -7   1   7    9.12    0.37
  -6  -1   7    0.96    0.12
  -6   1   7    0.76    0.12
  -5  -1   7    2.35    0.17
   5   1  -7    2.41    0.21
  -5   1   7    2.33    0.17
   4  -1  -7    7.92    0.34
  -4  -1   7    8.32    0.31
  -4   1   7    7.98    0.30
   4   1  -7    7.79    0.35
   3  -1  -7    4.79    0.25
  -3  -1   7    4.81    0.23
  -3  -1   7    4.68    0.22
   3   1  -7    5.14    0.26
  -3   1   7    4.83    0.22
  -3   1   7    5.20    0.23
   2  -1  -7    0.13    0.09
  -2  -1   7   -0.01    0.07
  -2  -1   7   -0.10    0.07
  -2   1   7    0.10    0.06
   2   1  -7   -0.03    0.05
  -2   1   7    0.02    0.06
  -1  -1   7   21.88    0.62
  -1  -1   7   22.69    0.60
   1  -1  -7   21.84    0.60
   1   1  -7   22.13    0.60
  -1   1   7   21.25    0.58
  -1   1   7   22.53    0.60
   0  -1   7    2.23    0.15
   0  -1   7    2.02    0.17
   0   1   7    2.20    0.15
   0   1   7    2.14    0.13
   1  -1   7   12.53    0.39
   1  -1   7   11.66    0.37
   1   1   7   12.06    0.35
   1   1   7   12.69    0.37
   1   1   7   12.23    0.37
   2  -1   7   11.39    0.35
   2  -1   7   11.00    0.34
   2  -1   7   11.42    0.34
   2   1   7   10.97    0.33
   2   1   7   11.36    0.34
   2   1   7   11.08    0.32
   3  -1   7    0.17    0.05
   3  -1   7    0.26    0.06
   3   1   7    0.23    0.07
   3   1   7    0.16    0.06
   3   1   7    0.13    0.06
   4  -1   7    3.06    0.15
   4   1   7    3.00    0.13
   4   1   7    3.36    0.14
   5  -1   7    0.02    0.05
   5   1   7    0.07    0.04
   6  -1   7    6.27    0.24
   6   1   7    6.38    0.21
   7  -1   7    1.14    0.11
   7   1   7    0.98    0.09
   8  -1   7    4.81    0.22
   8   1   7    5.20    0.20
  -8  -2   7    2.57    0.19
  -8   2   7    1.93    0.18
  -8   2   7    2.00    0.18
  -7  -2   7    3.79    0.22
  -7   2   7    3.54    0.22
  -6  -2   7    6.87    0.30
  -6   2   7    6.60    0.30
  -5  -2   7    6.75    0.28
  -5   2   7    6.33    0.28
   5   2  -7    6.44    0.33
   4  -2  -7   24.51    0.72
  -4  -2   7   24.24    0.67
  -4   2   7   24.85    0.68
   4   2  -7   24.26    0.73
  -3  -2   7   17.06    0.51
  -3  -2   7   17.43    0.53
   3  -2  -7   17.75    0.54
   3   2  -7   17.59    0.56
  -3   2   7   17.61    0.52
  -3   2   7   16.57    0.50
  -2  -2   7   43.47    1.11
   2  -2  -7   42.86    1.10
  -2  -2   7   42.92    1.07
  -2   2   7   44.83    1.09
  -2   2   7   43.23    1.06
   2   2  -7   44.96    1.12
   1  -2  -7   48.16    1.14
  -1  -2   7   44.14    1.13
  -1  -2   7   48.52    1.18
  -1   2   7   46.95    1.14
   1   2  -7   46.00    1.15
  -1   2   7   47.81    1.12
   0  -2   7   18.19    0.53
   0  -2   7   17.79    0.50
   0   2   7   16.67    0.47
   0   2   7   18.33    0.49
   1  -2   7    2.41    0.18
   1  -2   7    2.55    0.17
   1   2   7    2.51    0.12
   1   2   7    2.94    0.15
   1   2   7    2.68    0.15
   2  -2   7    1.91    0.12
   2  -2   7    1.80    0.14
   2  -2   7    2.09    0.16
   2   2   7    1.80    0.12
   2   2   7    1.76    0.13
   2   2   7    1.84    0.10
   3  -2   7    4.64    0.20
   3   2   7    4.52    0.15
   3   2   7    4.11    0.16
   3   2   7    4.47    0.17
   4  -2   7    5.77    0.22
   4   2   7    5.72    0.17
   4   2   7    5.56    0.18
   5  -2   7    1.42    0.11
   5   2   7    1.38    0.08
   6  -2   7    2.73    0.16
   6   2   7    2.74    0.11
   7  -2   7    3.90    0.19
   7   2   7    3.62    0.14
   8   2   7    0.77    0.08
  -8  -3   7    0.58    0.11
  -8   3   7    0.60    0.12
  -8   3   7    0.62    0.12
  -7  -3   7    0.92    0.13
  -7   3   7    0.85    0.11
  -7   3   7    0.84    0.13
  -6  -3   7    0.37    0.10
  -6   3   7    0.49    0.10
  -5  -3   7    1.33    0.13
  -5   3   7    1.32    0.13
   5   3  -7    1.14    0.17
  -4  -3   7    8.65    0.33
   4   3  -7    8.86    0.38
  -4   3   7    8.68    0.32
  -3  -3   7    0.43    0.11
  -3  -3   7    0.59    0.12
   3  -3  -7    0.19    0.08
   3   3  -7    0.59    0.13
  -3   3   7    0.35    0.08
  -3   3   7    0.34    0.08
  -2  -3   7   54.15    1.33
   2  -3  -7   54.34    1.31
  -2  -3   7   51.22    1.28
  -2   3   7   53.73    1.30
  -2   3   7   51.91    1.26
   2   3  -7   53.27    1.32
   1  -3  -7    1.05    0.12
  -1  -3   7    1.16    0.15
  -1  -3   7    0.93    0.13
  -1   3   7    1.08    0.10
  -1   3   7    1.15    0.10
   0  -3   7   13.17    0.44
   0  -3   7   12.43    0.41
   0   3  -7   12.90    0.40
   0   3   7   13.12    0.37
   0   3   7   13.28    0.38
   1  -3   7   24.15    0.66
   1  -3   7   23.21    0.65
   1   3   7   23.66    0.61
   1   3   7   22.66    0.58
  -1   3  -7   24.35    0.62
   2  -3   7    1.30    0.13
   2  -3   7    1.15    0.10
   2   3   7    1.12    0.10
   2   3   7    1.11    0.10
  -2   3  -7    0.99    0.10
   2   3   7    1.13    0.08
   3  -3   7   22.16    0.59
  -3   3  -7   21.15    0.53
   3   3   7   20.69    0.53
   3   3   7   20.16    0.49
   4  -3   7   19.55    0.55
   4   3   7   18.62    0.47
   5  -3   7    3.95    0.19
   5   3   7    3.75    0.12
   6  -3   7   22.21    0.63
   7  -3   7    2.05    0.15
   7   3   7    2.02    0.09
   8   3   7    7.98    0.24
  -8  -4   7    0.24    0.09
  -8   4   7   -0.04    0.08
  -8   4   7    0.03    0.07
  -7  -4   7    0.58    0.11
  -7   4   7    0.74    0.13
  -7   4   7    0.43    0.10
  -6  -4   7    2.98    0.19
  -6   4   7    2.66    0.19
  -5  -4   7   19.08    0.56
   5   4  -7   17.67    0.62
  -5   4   7   17.42    0.56
  -4  -4   7   12.70    0.43
  -4   4   7   13.16    0.43
   4   4  -7   13.64    0.49
  -3  -4   7   58.75    1.45
  -3  -4   7   56.75    1.41
   3   4  -7   58.88    1.47
  -3   4   7   58.16    1.40
  -2  -4   7    2.05    0.18
   2  -4  -7    2.05    0.17
  -2  -4   7    2.15    0.19
  -2   4   7    2.27    0.15
   2   4  -7    2.24    0.19
   2   4  -7    2.44    0.17
  -2   4   7    2.07    0.14
  -1  -4   7    6.44    0.30
  -1  -4   7    6.97    0.28
  -1  -4   7    6.53    0.28
   1  -4  -7    6.79    0.26
  -1   4   7    6.78    0.25
  -1   4   7    6.47    0.24
   1   4  -7    6.23    0.26
   0  -4   7    0.76    0.09
   0  -4   7    0.35    0.12
   0  -4   7    0.29    0.10
   0   4  -7    0.35    0.08
   0   4   7    0.38    0.07
   0   4   7    0.34    0.06
   1  -4   7    0.09    0.10
   1  -4   7    0.06    0.05
  -1   4  -7    0.10    0.06
   1   4   7   -0.02    0.04
   1   4   7    0.05    0.05
   2  -4   7    0.14    0.06
   2  -4   7    0.11    0.09
   2   4   7    0.22    0.06
   2   4   7    0.14    0.04
  -2   4  -7    0.28    0.07
   3  -4   7    1.59    0.13
   3   4   7    1.62    0.08
  -3   4  -7    1.73    0.12
   3   4   7    1.66    0.10
   4  -4   7    0.24    0.07
   4   4   7    0.19    0.05
   5  -4   7    1.46    0.13
   6  -4   7   -0.03    0.06
   7  -4   7    1.95    0.15
   8   4   7    2.18    0.10
  -8  -5   7    2.07    0.18
  -8   5   7    1.66    0.17
  -8   5   7    1.87    0.20
  -7  -5   7    0.89    0.13
  -7   5   7    0.70    0.13
  -7   5   7    0.61    0.12
  -6  -5   7    0.04    0.07
  -6   5   7    0.12    0.07
  -6   5   7    0.01    0.06
  -5  -5   7    7.40    0.30
  -5   5   7    6.29    0.29
  -4  -5   7    0.04    0.09
  -4   5   7    0.14    0.07
   4   5  -7   -0.01    0.09
  -3  -5   7    3.87    0.22
  -3  -5   7    4.03    0.22
  -3   5   7    3.97    0.20
   3   5  -7    4.23    0.25
   3   5  -7    3.85    0.22
  -2  -5   7    3.86    0.21
  -2  -5   7    3.88    0.22
  -2  -5   7    4.20    0.25
  -2   5   7    3.92    0.19
  -2   5   7    3.74    0.19
   2   5  -7    4.00    0.21
   1  -5  -7    1.12    0.12
  -1  -5   7    0.80    0.14
  -1  -5   7    1.07    0.15
  -1  -5   7    0.93    0.11
  -1   5   7    0.98    0.10
  -1   5   7    0.97    0.10
   1   5  -7    0.94    0.11
   0  -5   7    8.55    0.33
   0  -5   7    8.78    0.35
   0   5   7    8.29    0.27
   0   5  -7    8.77    0.31
   0   5   7    8.39    0.28
   1  -5   7    0.85    0.10
   1  -5   7    0.62    0.12
   1   5   7    0.90    0.08
  -1   5  -7    0.95    0.10
   1   5   7    0.74    0.07
   2  -5   7   18.72    0.56
   2  -5   7   19.42    0.57
   2   5   7   18.09    0.47
  -2   5  -7   18.64    0.52
   2   5   7   18.79    0.48
   3  -5   7    0.79    0.10
  -3   5  -7    0.82    0.10
   3   5   7    0.79    0.07
   3   5   7    0.70    0.06
   4  -5   7   13.71    0.45
   4   5   7   13.64    0.34
   5  -5   7    0.02    0.07
   6  -5   7    0.50    0.10
   7  -5   7    0.20    0.08
  -8   6   7    0.13    0.10
  -8   6   7    0.51    0.13
  -7  -6   7    1.06    0.14
  -7   6   7    1.11    0.14
  -7   6   7    1.02    0.15
  -6  -6   7    0.13    0.08
  -6   6   7   -0.05    0.06
  -6   6   7    0.02    0.07
  -5  -6   7    2.69    0.19
  -5   6   7    2.61    0.18
  -4  -6   7    5.41    0.26
   4   6  -7    5.14    0.29
  -4   6   7    5.08    0.25
  -3  -6   7   16.27    0.51
  -3  -6   7   15.65    0.53
   3   6  -7   17.02    0.55
   3   6  -7   15.77    0.52
  -3   6   7   15.12    0.48
  -2  -6   7    3.28    0.20
  -2  -6   7    2.85    0.20
  -2   6   7    3.17    0.17
   2   6  -7    3.52    0.21
  -1  -6   7   12.10    0.43
   1  -6  -7   12.67    0.39
  -1  -6   7   12.08    0.43
  -1  -6   7   12.34    0.46
  -1   6   7   13.02    0.39
   1   6  -7   12.79    0.42
  -1   6   7   12.87    0.40
   0  -6   7    0.08    0.13
   0  -6   7    0.22    0.07
   0   6   7    0.11    0.06
   0   6  -7    0.24    0.08
   0   6   7    0.20    0.06
   1  -6   7    9.62    0.36
   1  -6   7   10.04    0.39
   1   6   7    9.56    0.29
  -1   6  -7    9.62    0.34
   1   6   7    9.85    0.31
   2  -6   7    0.98    0.11
  -2   6  -7    0.82    0.10
   2   6   7    0.91    0.08
   2   6   7    1.04    0.08
   3  -6   7    5.88    0.27
  -3   6  -7    6.27    0.25
   3   6   7    5.98    0.19
   3   6   7    5.89    0.18
   4  -6   7    0.11    0.07
   4   6   7    0.03    0.03
   5  -6   7    0.07    0.07
   6  -6   7    1.25    0.14
   7  -6   7   -0.02    0.07
  -8   7   7   -0.01    0.09
  -7  -7   7    1.44    0.16
  -7   7   7    1.45    0.17
  -7   7   7    1.36    0.15
  -6  -7   7    0.96    0.14
  -6   7   7    0.72    0.12
  -6   7   7    0.73    0.11
  -5  -7   7    0.64    0.12
  -5   7   7    0.61    0.11
  -5   7   7    0.69    0.10
  -4  -7   7    1.88    0.17
  -4   7   7    1.69    0.15
   4   7  -7    1.37    0.16
  -3  -7   7    4.39    0.25
  -3   7   7    4.55    0.22
   3   7  -7    4.67    0.25
  -2  -7   7    2.63    0.18
  -2  -7   7    2.31    0.20
  -2   7   7    2.41    0.15
   2   7  -7    2.40    0.18
  -1  -7   7    9.84    0.38
  -1  -7   7    9.47    0.37
  -1   7   7    9.62    0.33
   1   7  -7   10.09    0.37
   0  -7   7   13.12    0.45
   0   7  -7   12.19    0.42
   0   7   7   12.42    0.38
   0   7   7   12.69    0.39
   1  -7   7    0.23    0.07
   1   7   7    0.14    0.06
  -1   7  -7   -0.01    0.07
   1   7   7    0.11    0.05
   2  -7   7    0.13    0.07
   2   7   7    0.08    0.05
   2   7   7    0.07    0.04
  -2   7  -7    0.08    0.07
   3  -7   7    1.79    0.15
  -3   7  -7    1.74    0.14
   3   7   7    1.58    0.09
   3   7   7    1.63    0.10
   4  -7   7    9.05    0.37
   4   7   7    9.68    0.27
   5  -7   7    2.86    0.19
   5   7   7    2.28    0.10
   6  -7   7    0.94    0.13
   7  -7   7    0.04    0.08
  -7  -8   7    0.20    0.09
  -7   8   7    0.22    0.10
  -7   8   7    0.15    0.10
  -6  -8   7    5.39    0.28
  -6   8   7    5.29    0.26
  -6   8   7    5.10    0.29
  -5  -8   7    0.13    0.10
   5   8  -7    0.05    0.10
  -5   8   7    0.07    0.07
  -5   8   7    0.01    0.07
  -4  -8   7   11.42    0.42
  -4   8   7   11.61    0.42
  -4   8   7   11.53    0.36
   4   8  -7   11.25    0.44
  -3  -8   7   -0.13    0.11
   3   8  -7   -0.03    0.08
  -3   8   7    0.02    0.06
  -2  -8   7    3.39    0.23
  -2  -8   7    3.22    0.21
   2   8  -7    2.99    0.20
  -2   8   7    3.31    0.19
  -1  -8   7    2.77    0.19
  -1  -8   7    2.89    0.22
   1   8  -7    2.84    0.20
  -1   8   7    2.60    0.16
   0  -8   7    1.22    0.14
   0   8   7    1.39    0.11
   0   8  -7    1.22    0.13
   1  -8   7    4.29    0.24
   1   8   7    4.80    0.21
  -1   8  -7    4.55    0.24
   1   8   7    4.38    0.19
   2  -8   7   14.93    0.51
   2   8   7   14.57    0.41
  -2   8  -7   14.98    0.48
   2   8   7   14.78    0.43
   3  -8   7   -0.01    0.06
   3   8   7    0.00    0.04
  -3   8  -7   -0.03    0.07
   3   8   7    0.05    0.05
   4  -8   7    7.92    0.35
   4   8   7    8.32    0.26
   5  -8   7    0.85    0.13
   5   8   7    0.88    0.08
   6  -8   7   -0.03    0.08
   6   8   7    0.06    0.04
   7  -8   7    0.08    0.10
  -7   9   7    0.25    0.12
  -7   9   7    0.07    0.10
  -6  -9   7    0.49    0.12
  -6   9   7    0.33    0.10
  -6   9   7    0.10    0.10
  -5  -9   7    0.00    0.10
  -5   9   7    0.17    0.09
  -5   9   7    0.15    0.08
   5   9  -7    0.21    0.11
  -4  -9   7    0.07    0.12
  -4   9   7    0.02    0.07
   4   9  -7   -0.05    0.10
  -4   9   7    0.08    0.06
  -3  -9   7    1.03    0.17
  -3   9   7    1.41    0.11
  -3   9   7    1.42    0.14
   3   9  -7    1.44    0.17
  -2  -9   7    0.06    0.11
   2   9  -7    0.00    0.09
  -2   9   7    0.07    0.07
  -1  -9   7    0.05    0.07
  -1   9   7    0.08    0.06
   1   9  -7    0.14    0.09
   0  -9   7    1.92    0.17
   0   9   7    1.76    0.13
   0   9  -7    1.51    0.16
   1  -9   7   -0.05    0.06
  -1   9  -7   -0.16    0.07
   1   9   7    0.04    0.06
   2  -9   7    4.91    0.27
   2   9   7    4.94    0.20
   2   9   7    5.09    0.22
  -2   9  -7    5.21    0.26
   3  -9   7    8.32    0.37
   3   9   7    8.58    0.27
   3   9   7    8.89    0.29
  -3   9  -7    8.54    0.34
   4  -9   7    6.33    0.32
   4   9   7    6.24    0.23
   5  -9   7    4.54    0.27
   5   9   7    4.74    0.18
   6  -9   7    2.69    0.22
   6   9   7    2.94    0.14
  -6 -10   7    7.30    0.34
  -6  10   7    7.32    0.32
  -6  10   7    7.25    0.37
  -5 -10   7   12.16    0.46
  -5  10   7   12.28    0.41
   5  10  -7   12.16    0.50
  -5  10   7   12.03    0.48
  -4 -10   7    0.17    0.12
  -4  10   7    0.18    0.09
   4  10  -7    0.27    0.11
  -4  10   7    0.12    0.07
  -3 -10   7    8.57    0.38
   3  10  -7    7.99    0.37
  -3  10   7    8.22    0.27
  -3  10   7    8.02    0.34
  -2 -10   7    2.24    0.22
  -2  10   7    2.10    0.17
   2  10  -7    2.16    0.19
  -1  10   7    5.57    0.26
   1  10  -7    5.66    0.29
   0 -10   7    0.38    0.10
   0  10  -7    0.58    0.13
   0  10   7    0.58    0.10
   1 -10   7    4.96    0.28
  -1  10  -7    4.68    0.26
   1  10   7    5.05    0.22
   2 -10   7    2.18    0.19
  -2  10  -7    2.08    0.17
   2  10   7    2.12    0.14
   3 -10   7    2.26    0.20
   3  10   7    2.36    0.14
  -3  10  -7    2.06    0.18
   4 -10   7    0.89    0.15
   5 -10   7    0.02    0.09
   6 -10   7    0.21    0.11
  -6 -11   7    0.17    0.11
   6  11  -7   -0.10    0.12
  -6  11   7    0.16    0.11
  -5 -11   7    6.20    0.32
   5  11  -7    5.75    0.34
  -5  11   7    5.47    0.32
  -4 -11   7   -0.04    0.13
   4  11  -7    0.00    0.10
  -4  11   7    0.09    0.08
  -3 -11   7    0.33    0.15
  -3  11   7    0.35    0.11
   3  11  -7    0.45    0.13
  -2 -11   7    0.07    0.13
   2  11  -7    0.18    0.11
  -2  11   7    0.22    0.09
   1  11  -7    0.03    0.10
  -1  11   7   -0.07    0.07
   0  11   7    0.21    0.09
   0  11  -7    0.17    0.11
  -1  11  -7    1.57    0.17
   1  11   7    1.78    0.14
   2 -11   7    0.27    0.10
   2  11   7    0.22    0.08
  -2  11  -7    0.12    0.10
   3 -11   7    2.13    0.21
   3  11   7    1.88    0.14
  -3  11  -7    2.09    0.19
   4 -11   7    1.25    0.17
   5 -11   7    3.44    0.26
  -5 -12   7    2.87    0.25
   5  12  -7    2.77    0.26
  -5  12   7    2.88    0.23
  -4 -12   7    0.68    0.17
  -4  12   7    0.67    0.14
   4  12  -7    0.40    0.15
  -3 -12   7    8.97    0.43
   3  12  -7    8.81    0.41
  -3  12   7    9.37    0.40
  -2 -12   7    6.07    0.34
  -2  12   7    5.39    0.29
   2  12  -7    5.73    0.32
   1  12  -7    5.47    0.31
  -1  12   7    5.71    0.28
   0  12   7   26.05    0.75
   0  12  -7   26.68    0.81
   1  12   7    1.97    0.16
  -1  12  -7    1.95    0.20
  -2  12  -7    8.08    0.37
   2  12   7    7.46    0.30
  -3  12  -7    3.23    0.23
   3  12   7    3.37    0.19
  -4 -13   7    1.14    0.21
   4  13  -7    1.47    0.21
  -4  13   7    1.39    0.18
  -3 -13   7   -0.05    0.16
  -3  13   7    0.13    0.11
   3  13  -7    0.00    0.12
  -2 -13   7    3.49    0.30
   2  13  -7    3.60    0.27
  -2  13   7    3.66    0.24
   1  13  -7    6.24    0.34
  -1  13   7    6.01    0.30
   0  13   7   10.27    0.40
   0  13  -7    9.76    0.44
  -1  13  -7   24.86    0.79
   1  13   7   25.19    0.73
  -2  13  -7    7.17    0.36
   2  13   7    7.28    0.31
   3  13   7   11.48    0.39
  -3  13  -7   11.65    0.47
  -3 -14   7   -0.21    0.15
  -3  14   7    0.10    0.11
   3  14  -7   -0.09    0.12
  -2 -14   7   -0.27    0.16
   2  14  -7   -0.09    0.12
  -2  14   7    0.09    0.10
   1  14  -7    3.96    0.29
  -1  14   7    4.54    0.27
   0  14  -7   -0.09    0.10
   0  14   7    0.21    0.11
   1  14   7    7.92    0.35
  -1  14  -7    7.89    0.40
  -2  14  -7    1.51    0.20
   2  14   7    2.09    0.18
   3  14   7    0.69    0.12
  -1  15   7   -0.10    0.09
   1  15  -7    0.02    0.12
   0  15   7    0.09    0.11
   0  15  -7   -0.12    0.12
  -8   0   8    0.08    0.09
  -7   0   8   -0.03    0.08
  -6   0   8    0.02    0.06
  -5   0   8    0.07    0.07
  -4   0   8    0.05    0.07
  -3   0   8   -0.04    0.07
  -2   0   8   28.28    0.76
  -2   0   8   26.98    0.73
   1   0  -8   -0.04    0.07
  -1   0   8    0.12    0.08
  -1   0   8    0.04    0.08
   0   0   8   33.38    0.83
   0   0   8   32.60    0.86
   1   0   8    0.04    0.09
   1   0   8   -0.08    0.07
   2   0   8    2.43    0.17
   2   0   8    2.49    0.16
   3   0   8    0.01    0.07
   3   0   8    0.07    0.08
   4   0   8    5.69    0.22
   4   0   8    5.80    0.22
   4   0   8    5.79    0.21
   5   0   8    0.00    0.05
   6   0   8    8.56    0.28
   7   0   8    0.05    0.06
  -8  -1   8    3.94    0.25
  -8   1   8    3.51    0.24
  -8   1   8    3.33    0.22
  -7  -1   8    1.80    0.18
  -7   1   8    1.83    0.17
  -6  -1   8    0.15    0.08
  -6   1   8    0.05    0.07
  -5  -1   8    0.06    0.08
  -5   1   8    0.05    0.07
  -4  -1   8    4.12    0.21
  -4   1   8    3.70    0.21
  -3  -1   8   20.93    0.59
  -3   1   8   20.16    0.59
  -2  -1   8   55.74    1.36
  -2  -1   8   57.62    1.40
  -2   1   8   58.75    1.40
  -2   1   8   54.39    1.35
  -1  -1   8   50.28    1.22
   1  -1  -8   51.38    1.23
  -1  -1   8   50.31    1.27
  -1   1   8   50.25    1.21
   1   1  -8   50.57    1.24
  -1   1   8   51.27    1.25
   0  -1   8   67.37    1.63
   0  -1   8   67.56    1.58
   0   1   8   68.56    1.61
   0   1   8   66.32    1.56
   1  -1   8   17.81    0.51
   1  -1   8   17.58    0.53
   1   1   8   17.94    0.52
   1   1   8   18.53    0.49
   2  -1   8    9.06    0.30
   2  -1   8    8.66    0.32
   2   1   8    8.75    0.31
   2   1   8    8.79    0.28
   3  -1   8   16.08    0.47
   3  -1   8   15.94    0.45
   3  -1   8   16.66    0.48
   3   1   8   15.97    0.43
   3   1   8   16.14    0.46
   4  -1   8    0.01    0.04
   4   1   8   -0.04    0.07
   4   1   8    0.01    0.06
   4   1   8   -0.01    0.04
   5  -1   8    9.68    0.32
   5   1   8    9.81    0.30
   6  -1   8    0.69    0.09
   6   1   8    0.98    0.09
   7  -1   8    3.48    0.18
   7   1   8    3.50    0.16
  -8  -2   8    1.44    0.17
  -8   2   8    1.02    0.15
  -8   2   8    0.85    0.14
  -7  -2   8    3.30    0.22
  -7   2   8    3.47    0.23
  -6  -2   8    0.72    0.12
  -6   2   8    0.52    0.11
  -5  -2   8   26.64    0.74
  -5   2   8   25.31    0.74
  -4  -2   8    0.06    0.08
  -4   2   8   -0.03    0.06
  -3  -2   8   44.67    1.12
  -3   2   8   44.84    1.12
  -2  -2   8    3.48    0.20
  -2   2   8    3.57    0.19
  -2   2   8    3.51    0.18
   1  -2  -8   18.47    0.52
  -1  -2   8   17.78    0.53
  -1  -2   8   18.80    0.57
  -1   2   8   18.17    0.53
  -1   2   8   17.80    0.51
   0  -2   8    2.25    0.18
   0  -2   8    1.97    0.17
   0   2   8    2.08    0.15
   0   2   8    1.87    0.13
   1  -2   8    0.48    0.12
   1  -2   8    0.44    0.10
   1   2   8    0.33    0.08
   1   2   8    0.42    0.08
   2  -2   8    0.15    0.06
   2  -2   8    0.32    0.10
   2  -2   8    0.16    0.09
   2   2   8    0.31    0.06
   2   2   8    0.23    0.09
   3  -2   8    1.33    0.13
   3  -2   8    1.12    0.11
   3   2   8    1.17    0.08
   3   2   8    1.31    0.12
   4  -2   8    3.54    0.18
   4   2   8    3.78    0.13
   4   2   8    3.83    0.17
   5  -2   8    0.63    0.09
   5   2   8    0.59    0.07
   5   2   8    0.62    0.08
   6  -2   8    2.05    0.14
   6   2   8    2.10    0.11
   7  -2   8    0.45    0.09
   7   2   8    0.49    0.06
  -8  -3   8    7.04    0.34
  -8   3   8    6.68    0.32
  -8   3   8    6.74    0.34
  -7  -3   8    0.13    0.09
  -7   3   8    0.04    0.07
  -6  -3   8   12.45    0.44
  -6   3   8   11.76    0.45
  -5  -3   8    0.48    0.10
  -5   3   8    0.56    0.10
  -4  -3   8    6.85    0.29
  -4   3   8    6.64    0.28
  -3  -3   8   -0.04    0.07
  -3   3   8   -0.05    0.06
  -2  -3   8    4.92    0.24
  -2   3   8    4.89    0.22
  -1  -3   8    0.46    0.11
  -1  -3   8    0.68    0.14
   1  -3  -8    0.53    0.11
  -1   3   8    0.48    0.08
  -1   3   8    0.62    0.09
   0  -3   8    1.16    0.16
   0  -3   8    1.17    0.14
   0   3   8    1.24    0.11
   0   3   8    1.82    0.12
   1  -3   8    1.19    0.11
   1  -3   8    1.01    0.13
   1  -3   8    1.02    0.15
   1   3   8    1.07    0.09
   1   3   8    1.29    0.11
   2  -3   8    1.18    0.14
   2  -3   8    0.90    0.11
   2   3   8    1.21    0.09
   2   3   8    1.27    0.11
   3  -3   8    2.93    0.19
   3  -3   8    2.45    0.16
   3   3   8    2.66    0.11
   3   3   8    2.76    0.14
   4  -3   8    4.47    0.21
   4   3   8    4.40    0.17
   4   3   8    4.36    0.13
   5  -3   8    0.17    0.07
   5   3   8    0.16    0.06
   5   3   8    0.16    0.04
   6  -3   8    1.80    0.14
   6   3   8    1.94    0.10
   6   3   8    1.67    0.08
   7  -3   8    1.59    0.14
  -8  -4   8    2.58    0.21
  -8   4   8    2.29    0.19
  -8   4   8    2.19    0.20
  -7  -4   8    2.50    0.19
  -7   4   8    2.08    0.19
  -7   4   8    2.29    0.18
  -6  -4   8    3.08    0.21
  -6   4   8    3.20    0.21
  -5  -4   8    0.80    0.12
  -5   4   8    0.75    0.12
  -4  -4   8    0.08    0.08
  -4   4   8    0.24    0.08
  -3  -4   8    3.24    0.20
  -3   4   8    3.30    0.19
  -2  -4   8    0.96    0.13
  -2   4   8    0.87    0.10
  -1  -4   8    2.31    0.18
  -1  -4   8    1.96    0.15
  -1   4   8    2.26    0.15
  -1   4   8    2.23    0.14
   0  -4   8    0.10    0.10
   0  -4   8    0.40    0.08
   0  -4   8    0.40    0.12
   0   4   8    0.33    0.07
   0   4  -8    0.25    0.08
   0   4   8    0.41    0.07
   1  -4   8    5.06    0.25
   1  -4   8    5.43    0.28
   1  -4   8    5.23    0.25
   1   4   8    5.24    0.19
  -1   4  -8    5.49    0.23
   1   4   8    5.46    0.21
   2  -4   8   13.76    0.46
   2  -4   8   12.50    0.44
   2   4   8   13.22    0.36
   2   4   8   13.14    0.38
  -2   4  -8   13.36    0.40
   3  -4   8    0.89    0.11
   3   4   8    0.78    0.07
   3   4   8    0.91    0.08
   4  -4   8    4.61    0.23
   4   4   8    4.62    0.16
   5  -4   8   11.05    0.38
   5   4   8   10.19    0.28
   6  -4   8    0.40    0.09
   7  -4   8    4.64    0.24
  -7  -5   8    4.55    0.26
  -7   5   8    3.65    0.23
  -7   5   8    3.69    0.25
  -6  -5   8    1.60    0.16
  -6   5   8    1.49    0.16
  -5  -5   8    5.49    0.27
  -5   5   8    5.20    0.27
  -4  -5   8    0.36    0.11
  -4   5   8    0.43    0.09
  -3  -5   8    3.88    0.22
  -3  -5   8    3.87    0.22
  -3   5   8    3.89    0.21
  -2  -5   8    0.03    0.05
  -2  -5   8    0.08    0.10
  -2   5   8    0.02    0.06
   2   5  -8    0.00    0.07
  -1  -5   8   26.47    0.76
  -1  -5   8   26.36    0.74
  -1   5   8   25.84    0.69
   1   5  -8   26.53    0.73
   0  -5   8    7.07    0.30
   0  -5   8    7.03    0.31
   0   5   8    7.38    0.26
   0   5   8    7.50    0.27
   0   5  -8    7.57    0.30
   1  -5   8   41.90    1.13
  -1   5  -8   43.64    1.07
   1   5   8   43.15    1.05
   1   5   8   42.91    1.02
   2  -5   8    9.25    0.36
  -2   5  -8    9.68    0.33
   2   5   8    9.70    0.28
   2   5   8    9.70    0.30
   3  -5   8    8.67    0.34
   3   5   8    8.31    0.24
   3   5   8    8.49    0.26
   4  -5   8    0.81    0.11
   4   5   8    0.74    0.06
   5  -5   8    0.76    0.11
   5   5   8    0.92    0.05
   6  -5   8    0.33    0.09
   7  -5   8    0.12    0.08
  -7  -6   8    1.59    0.17
  -7   6   8    1.19    0.16
  -7   6   8    1.38    0.15
  -6  -6   8    2.80    0.20
  -6   6   8    2.62    0.20
  -6   6   8    2.64    0.18
  -5  -6   8    2.39    0.19
  -5   6   8    2.32    0.19
  -4  -6   8    1.32    0.16
  -4   6   8    1.34    0.14
  -3  -6   8    3.14    0.22
  -3  -6   8    2.97    0.20
   3   6  -8    3.01    0.20
  -3   6   8    3.02    0.19
  -2  -6   8    2.09    0.18
  -2  -6   8    1.86    0.16
   2   6  -8    1.90    0.17
  -2   6   8    2.00    0.15
  -1  -6   8    0.20    0.07
  -1  -6   8    0.07    0.11
  -1   6   8    0.20    0.07
   1   6  -8    0.18    0.09
   0  -6   8    0.83    0.12
   0  -6   8    0.96    0.14
   0   6   8    1.07    0.10
   0   6  -8    1.01    0.12
   0   6   8    1.02    0.10
   1  -6   8    2.06    0.16
  -1   6  -8    1.73    0.15
   1   6   8    1.83    0.12
   1   6   8    2.00    0.13
   2  -6   8    0.41    0.09
   2   6   8    0.50    0.07
   2   6   8    0.34    0.06
  -2   6  -8    0.63    0.10
   3  -6   8    4.90    0.25
   3   6   8    4.76    0.17
   3   6   8    5.12    0.18
   4  -6   8    0.38    0.10
   4   6   8    0.47    0.05
   5  -6   8    1.26    0.14
   5   6   8    1.12    0.07
   6  -6   8    1.18    0.14
  -7  -7   8    0.06    0.09
  -7   7   8    0.05    0.09
  -7   7   8   -0.05    0.07
  -6  -7   8    6.35    0.31
  -6   7   8    6.61    0.33
  -6   7   8    6.70    0.29
  -5  -7   8    0.16    0.10
  -5   7   8    0.00    0.07
  -4  -7   8   10.62    0.41
  -4   7   8   10.52    0.40
  -3  -7   8    0.22    0.11
   3   7  -8    0.11    0.09
  -3   7   8    0.04    0.07
  -2  -7   8    5.59    0.29
  -2  -7   8    5.48    0.29
   2   7  -8    5.23    0.27
  -2   7   8    5.26    0.25
  -1  -7   8    1.63    0.15
  -1  -7   8    1.59    0.17
   1   7  -8    1.52    0.15
  -1   7   8    1.60    0.13
   0  -7   8    8.61    0.36
   0  -7   8    8.61    0.36
   0   7  -8    8.32    0.34
   0   7   8    8.76    0.30
   1  -7   8    2.27    0.18
   1   7   8    2.46    0.15
   1   7   8    2.34    0.13
  -1   7  -8    2.32    0.17
   2  -7   8    3.66    0.22
   2   7   8    3.76    0.17
   2   7   8    3.71    0.16
  -2   7  -8    3.55    0.20
   3  -7   8    0.03    0.07
   3   7   8    0.14    0.05
   3   7   8    0.06    0.05
   4  -7   8    0.21    0.09
   4   7   8    0.22    0.05
   5  -7   8    1.47    0.16
   5   7   8    1.32    0.08
   6  -7   8    1.48    0.16
  -7   8   8    4.47    0.26
  -6  -8   8    3.48    0.23
  -6   8   8    3.40    0.22
  -6   8   8    3.32    0.24
  -5  -8   8    3.17    0.23
  -5   8   8    3.11    0.19
  -5   8   8    3.30    0.22
  -4  -8   8    0.80    0.14
  -4   8   8    0.74    0.12
   4   8  -8    0.56    0.13
  -3  -8   8    0.00    0.12
   3   8  -8    0.07    0.09
  -3   8   8    0.09    0.07
  -2  -8   8   -0.11    0.10
   2   8  -8    0.00    0.08
  -2   8   8   -0.07    0.06
  -1  -8   8    0.49    0.14
  -1  -8   8    0.74    0.12
   1   8  -8    0.73    0.12
  -1   8   8    0.79    0.10
   0  -8   8    1.61    0.16
   0   8   8    1.65    0.13
   0   8  -8    1.69    0.16
   1  -8   8    0.26    0.09
  -1   8  -8    0.23    0.09
   1   8   8    0.48    0.08
   2  -8   8    4.19    0.25
  -2   8  -8    4.19    0.23
   2   8   8    4.21    0.19
   2   8   8    4.02    0.18
   3  -8   8    2.15    0.19
   3   8   8    2.28    0.12
   3   8   8    2.20    0.13
   4  -8   8    3.53    0.24
   4   8   8    3.75    0.16
   5  -8   8    0.41    0.12
   5   8   8    0.45    0.06
   6  -8   8    1.67    0.18
  -6  -9   8    5.92    0.31
  -6   9   8    6.02    0.33
  -6   9   8    5.84    0.29
  -5  -9   8    2.26    0.20
  -5   9   8    2.52    0.21
  -5   9   8    2.41    0.18
  -4  -9   8    3.22    0.25
  -4   9   8    3.40    0.18
   4   9  -8    3.48    0.25
  -4   9   8    2.98    0.21
  -3  -9   8    7.11    0.35
  -3   9   8    7.82    0.33
   3   9  -8    7.68    0.36
  -2  -9   8    0.80    0.16
  -2   9   8    0.76    0.11
   2   9  -8    0.94    0.14
  -1  -9   8    5.10    0.29
   1   9  -8    5.24    0.28
  -1   9   8    4.92    0.24
   0  -9   8    4.04    0.25
   0   9   8    4.11    0.21
   0   9  -8    4.74    0.25
   1  -9   8    3.98    0.25
  -1   9  -8    3.92    0.24
   1   9   8    3.86    0.19
   2  -9   8    2.33    0.20
  -2   9  -8    2.34    0.19
   2   9   8    2.10    0.14
   3  -9   8    4.63    0.28
   3   9   8    4.40    0.18
   4  -9   8    1.33    0.17
   5  -9   8    1.08    0.16
   5   9   8    1.10    0.10
   6  -9   8    6.07    0.33
   6   9   8    5.93    0.20
  -6 -10   8    2.09    0.20
  -6  10   8    1.90    0.18
  -6  10   8    2.20    0.22
  -5 -10   8    0.05    0.12
  -5  10   8    0.10    0.08
  -5  10   8    0.07    0.10
   5  10  -8    0.08    0.12
  -4 -10   8    0.53    0.15
   4  10  -8    0.40    0.13
  -4  10   8    0.59    0.13
  -3 -10   8   -0.13    0.12
  -3  10   8    0.09    0.09
   3  10  -8   -0.01    0.10
  -2 -10   8    0.15    0.14
  -2  10   8    0.34    0.10
   2  10  -8    0.24    0.11
  -1 -10   8    5.95    0.32
  -1  10   8    5.76    0.27
   1  10  -8    5.87    0.31
   0  10  -8    1.27    0.16
   0  10   8    1.45    0.13
   1 -10   8    4.33    0.27
   1  10   8    4.71    0.22
  -1  10  -8    4.72    0.26
   2 -10   8    1.47    0.17
   2  10   8    1.61    0.13
  -2  10  -8    1.47    0.17
   3 -10   8    0.05    0.08
   3  10   8    0.04    0.06
   4 -10   8    1.50    0.18
   5 -10   8    0.07    0.10
  -5 -11   8    4.63    0.30
  -5  11   8    4.97    0.30
   5  11  -8    4.66    0.32
  -4 -11   8   10.16    0.45
  -4  11   8   10.22    0.43
   4  11  -8    9.93    0.45
  -3 -11   8    7.19    0.38
   3  11  -8    6.90    0.36
  -3  11   8    7.05    0.34
  -2 -11   8    9.00    0.42
  -2  11   8    9.49    0.38
   2  11  -8    9.62    0.42
  -1 -11   8    8.62    0.41
  -1  11   8    8.10    0.34
   1  11  -8    8.57    0.39
   0  11  -8    0.15    0.11
   0  11   8    0.37    0.10
  -1  11  -8   12.31    0.47
   1  11   8   11.70    0.40
   2 -11   8    2.59    0.23
  -2  11  -8    2.66    0.22
   2  11   8    2.89    0.18
   3 -11   8    9.41    0.44
   4 -11   8    6.81    0.37
   5 -11   8    6.03    0.35
  -4 -12   8    1.38    0.20
   4  12  -8    1.30    0.20
  -4  12   8    1.39    0.18
  -3 -12   8    0.78    0.20
  -3  12   8    0.67    0.14
   3  12  -8    0.94    0.17
  -2 -12   8    0.37    0.18
   2  12  -8    0.41    0.14
  -2  12   8    0.48    0.12
  -1 -12   8   -0.02    0.14
  -1  12   8    0.06    0.08
   1  12  -8    0.14    0.12
   0  12  -8    2.65    0.23
   0  12   8    2.62    0.19
   1  12   8    1.71    0.16
  -1  12  -8    1.47    0.19
  -2  12  -8    4.86    0.29
   2  12   8    4.91    0.24
  -3 -13   8    2.44    0.27
  -3  13   8    2.53    0.22
   3  13  -8    2.31    0.25
  -2 -13   8    1.67    0.23
  -2  13   8    1.77    0.19
   2  13  -8    1.81    0.21
  -1 -13   8   -0.11    0.17
  -1  13   8   -0.02    0.09
   1  13  -8   -0.04    0.12
   0  13   8    0.94    0.14
   0  13  -8    0.59    0.16
   1  13   8    0.60    0.12
  -1  13  -8    0.53    0.15
  -2  13  -8    2.45    0.23
   2  13   8    2.48    0.19
  -1 -14   8    0.15    0.19
   1  14  -8    0.74    0.17
  -1  14   8    0.77    0.14
   0  14   8    1.16    0.16
   0  14  -8    1.08    0.19
  -1  14  -8   -0.01    0.13
   1  14   8   -0.05    0.09
  -7   0   9    2.10    0.19
  -6   0   9    0.05    0.08
  -5   0   9    4.02    0.23
  -4   0   9    0.00    0.06
  -3   0   9    0.96    0.12
  -2   0   9    0.02    0.07
  -1   0   9   14.75    0.45
   0   0   9    0.05    0.07
   1   0   9    0.66    0.10
   1   0   9    0.75    0.12
   2   0   9    0.06    0.10
   2   0   9    0.03    0.07
   3   0   9    2.50    0.15
   3   0   9    2.14    0.17
   4   0   9   -0.04    0.09
   4   0   9    0.06    0.07
   4   0   9    0.01    0.05
   5   0   9    0.08    0.06
   5   0   9    0.09    0.08
   6   0   9    0.01    0.06
  -7  -1   9    2.78    0.22
  -7   1   9    2.10    0.19
  -6  -1   9    6.99    0.32
  -6   1   9    6.30    0.31
  -5  -1   9    0.21    0.09
  -5   1   9    0.27    0.09
  -4  -1   9    2.94    0.19
  -4   1   9    3.21    0.19
  -3  -1   9    5.02    0.24
  -3   1   9    5.33    0.24
  -2  -1   9    0.06    0.08
  -2   1   9    0.07    0.06
  -1  -1   9   39.97    1.00
  -1   1   9   39.03    0.99
   0  -1   9    0.86    0.12
   0   1   9    0.85    0.10
   1  -1   9   42.90    1.07
   1  -1   9   43.27    1.12
   1   1   9   43.39    1.05
   1   1   9   44.59    1.10
   2  -1   9    0.90    0.12
   2  -1   9    0.88    0.13
   2   1   9    1.18    0.13
   2   1   9    1.03    0.10
   3  -1   9    4.79    0.22
   3  -1   9    4.02    0.21
   3  -1   9    4.42    0.24
   3   1   9    4.53    0.22
   3   1   9    4.78    0.18
   4  -1   9    5.62    0.24
   4  -1   9    5.27    0.23
   4   1   9    5.48    0.20
   4   1   9    5.58    0.24
   4   1   9    4.63    0.21
   5  -1   9    0.06    0.08
   5  -1   9    0.15    0.07
   5   1   9    0.13    0.08
   5   1   9    0.19    0.06
   6  -1   9    2.56    0.16
   6   1   9    2.82    0.15
   6   1   9    2.97    0.16
  -7  -2   9    0.15    0.09
  -7   2   9   -0.01    0.08
  -6  -2   9    9.47    0.39
  -6   2   9    9.61    0.40
  -5  -2   9    0.05    0.09
  -5   2   9    0.07    0.08
  -4  -2   9    5.45    0.27
  -4   2   9    5.53    0.26
  -3  -2   9    0.06    0.08
  -3   2   9    0.13    0.07
  -2  -2   9    1.82    0.15
  -2   2   9    1.89    0.14
  -1  -2   9    0.55    0.11
  -1   2   9    0.53    0.09
   0  -2   9   30.34    0.80
   0   2   9   30.49    0.78
   1  -2   9    5.81    0.25
   1   2   9    5.50    0.22
   1   2   9    5.85    0.24
   2  -2   9   63.13    1.50
   2  -2   9   58.98    1.54
   2   2   9   66.85    1.51
   2   2   9   62.89    1.45
   3  -2   9    1.42    0.14
   3  -2   9    1.88    0.14
   3   2   9    1.89    0.11
   3   2   9    1.84    0.15
   4  -2   9   17.12    0.53
   4   2   9   17.12    0.43
   4   2   9   17.42    0.49
   5  -2   9    0.04    0.06
   5   2   9    0.14    0.06
   5   2   9    0.11    0.08
   6  -2   9    0.50    0.09
   6   2   9    0.60    0.09
   6   2   9    0.67    0.08
   7   2   9    0.80    0.09
  -7  -3   9    8.29    0.37
  -7   3   9    8.51    0.39
  -6  -3   9    0.28    0.10
  -6   3   9    0.12    0.08
  -5  -3   9   17.93    0.58
  -5   3   9   17.98    0.58
  -4  -3   9    0.04    0.08
  -4   3   9    0.01    0.07
  -3  -3   9    5.23    0.26
  -3   3   9    4.85    0.24
  -2  -3   9    0.26    0.10
  -2   3   9    0.18    0.07
  -1  -3   9    0.07    0.09
  -1   3   9    0.04    0.06
   0  -3   9   -0.03    0.09
   0   3   9   -0.11    0.05
   1  -3   9    1.36    0.13
   1  -3   9    1.30    0.15
   1   3   9    1.49    0.13
   1   3   9    1.43    0.11
   2  -3   9    0.71    0.12
   2  -3   9    0.65    0.10
   2   3   9    0.73    0.10
   2   3   9    0.60    0.08
   3  -3   9    5.04    0.25
   3   3   9    5.17    0.21
   3   3   9    5.00    0.18
   4  -3   9   -0.05    0.05
   4   3   9    0.12    0.07
   5  -3   9    4.07    0.21
   5   3   9    3.52    0.16
   5   3   9    3.33    0.15
   6  -3   9    0.73    0.11
   6   3   9    0.75    0.09
   6   3   9    0.76    0.07
  -7  -4   9    3.64    0.24
  -7   4   9    3.02    0.23
  -6  -4   9    0.17    0.10
  -6   4   9    0.13    0.08
  -5  -4   9    0.61    0.12
  -5   4   9    0.54    0.11
  -4  -4   9   10.47    0.39
  -4   4   9    9.59    0.38
  -3  -4   9    1.15    0.14
  -3   4   9    1.07    0.12
  -2  -4   9   12.79    0.43
  -2   4   9   12.05    0.41
  -1  -4   9    8.52    0.35
  -1  -4   9    8.27    0.34
  -1   4   9    8.69    0.31
   0  -4   9   10.16    0.38
   0  -4   9    9.85    0.37
   0   4   9    9.44    0.32
   1  -4   9    7.60    0.32
   1  -4   9    7.23    0.32
   1   4   9    7.72    0.26
   1   4   9    7.78    0.28
   2  -4   9    2.58    0.18
   2  -4   9    2.60    0.20
   2   4   9    2.84    0.13
   2   4   9    2.90    0.15
   3  -4   9    9.03    0.36
   3   4   9    9.09    0.29
   3   4   9    9.48    0.27
   4  -4   9    0.04    0.07
   4   4   9    0.15    0.05
   5  -4   9    6.14    0.28
   5   4   9    5.82    0.19
   6  -4   9    1.04    0.13
  -7  -5   9    0.38    0.11
  -7   5   9    0.37    0.10
  -7   5   9    0.37    0.12
  -6  -5   9    1.36    0.16
  -6   5   9    1.10    0.15
  -5  -5   9    0.04    0.09
  -5   5   9    0.18    0.09
  -4  -5   9   15.86    0.53
  -4   5   9   16.06    0.53
  -3  -5   9    0.32    0.11
  -3  -5   9    0.04    0.06
  -3   5   9    0.11    0.08
  -2  -5   9   13.88    0.49
  -2  -5   9   13.77    0.47
  -2   5   9   13.78    0.45
  -1  -5   9    0.20    0.08
  -1  -5   9    0.16    0.10
  -1   5   9    0.29    0.07
   0  -5   9    0.11    0.07
   0  -5   9    0.01    0.11
   0   5  -9    0.00    0.07
   0   5   9    0.03    0.06
   1  -5   9    0.17    0.07
   1  -5   9    0.12    0.11
   1   5   9    0.08    0.06
  -1   5  -9    0.19    0.07
   2  -5   9    0.08    0.07
   2   5   9    0.17    0.06
   2   5   9    0.04    0.05
   3  -5   9    0.41    0.10
   3   5   9    0.27    0.05
   3   5   9    0.38    0.06
   4  -5   9    0.03    0.07
   4   5   9    0.10    0.04
   5  -5   9    0.82    0.12
   5   5   9    0.87    0.07
   6  -5   9    1.92    0.17
  -7   6   9    4.42    0.26
  -6  -6   9    0.42    0.12
  -6   6   9    0.20    0.10
  -5  -6   9    5.74    0.30
  -5   6   9    5.59    0.29
  -4  -6   9    2.20    0.19
  -4   6   9    2.36    0.18
  -3  -6   9    7.44    0.34
  -3   6   9    7.20    0.31
  -2  -6   9   14.84    0.51
  -2  -6   9   14.85    0.53
  -2   6   9   14.83    0.48
  -1  -6   9   11.62    0.45
  -1  -6   9   11.59    0.44
  -1   6   9   11.46    0.38
   1   6  -9   11.83    0.43
   0  -6   9    6.26    0.31
   0  -6   9    5.88    0.30
   0   6  -9    6.11    0.28
   0   6   9    6.32    0.25
   1  -6   9    7.34    0.33
   1  -6   9    6.76    0.32
   1   6   9    6.98    0.25
  -1   6  -9    7.26    0.30
   2  -6   9    0.07    0.07
   2   6   9    0.10    0.06
   2   6   9    0.03    0.05
   3  -6   9    5.26    0.28
   3   6   9    5.28    0.20
   3   6   9    5.43    0.19
   4  -6   9    2.59    0.20
   4   6   9    2.62    0.12
   5  -6   9    5.63    0.29
   5   6   9    5.38    0.17
   6  -6   9    3.21    0.23
  -6  -7   9    0.09    0.10
  -6   7   9    0.05    0.09
  -6   7   9   -0.06    0.08
  -5  -7   9    3.09    0.22
  -5   7   9    2.96    0.22
  -4  -7   9    2.61    0.21
  -4   7   9    2.90    0.20
  -3  -7   9    5.52    0.29
  -3   7   9    5.06    0.26
  -2  -7   9    0.71    0.15
  -2   7   9    0.96    0.12
   2   7  -9    0.59    0.12
  -1  -7   9    0.03    0.07
  -1  -7   9    0.06    0.12
   1   7  -9    0.00    0.08
  -1   7   9    0.05    0.07
   0  -7   9    0.92    0.16
   0  -7   9    1.23    0.15
   0   7  -9    0.86    0.13
   0   7   9    1.13    0.11
   1  -7   9    0.35    0.10
   1   7   9    0.50    0.08
  -1   7  -9    0.42    0.10
   2  -7   9    0.09    0.08
   2   7   9    0.08    0.05
   3  -7   9    0.15    0.09
   3   7   9    0.32    0.07
   4  -7   9    0.67    0.13
   4   7   9    0.76    0.08
   5  -7   9    0.31    0.11
   5   7   9    0.36    0.06
  -6  -8   9    0.21    0.12
  -6   8   9    0.09    0.09
  -6   8   9    0.25    0.11
  -5  -8   9    0.26    0.12
  -5   8   9    0.28    0.09
  -5   8   9    0.36    0.11
  -4  -8   9    0.01    0.10
  -4   8   9    0.07    0.08
  -3  -8   9    2.54    0.23
   3   8  -9    2.89    0.22
  -3   8   9    2.92    0.20
  -2  -8   9    5.83    0.31
   2   8  -9    5.77    0.30
  -2   8   9    6.20    0.28
  -1  -8   9    3.14    0.23
  -1  -8   9    3.63    0.25
   1   8  -9    3.35    0.22
  -1   8   9    3.22    0.19
   0  -8   9    9.34    0.42
   0  -8   9   10.02    0.42
   0   8   9    9.57    0.34
   0   8  -9   10.20    0.39
   1  -8   9    1.80    0.18
   1   8   9    1.64    0.13
  -1   8  -9    1.75    0.17
   2  -8   9    3.71    0.25
   2   8   9    4.23    0.19
   3  -8   9    0.59    0.12
   4  -8   9    4.00    0.26
   5  -8   9    0.27    0.11
   5   8   9    0.20    0.06
  -5  -9   9    3.97    0.26
  -5   9   9    3.15    0.24
  -5   9   9    3.19    0.21
  -4  -9   9    0.36    0.14
  -4   9   9    0.66    0.13
   4   9  -9    0.61    0.15
  -4   9   9    0.40    0.09
  -3  -9   9    8.99    0.41
   3   9  -9    9.09    0.41
  -3   9   9    9.07    0.38
  -2  -9   9    0.64    0.16
  -2   9   9    0.66    0.12
   2   9  -9    0.51    0.13
  -1  -9   9    1.09    0.19
  -1   9   9    1.21    0.14
   1   9  -9    0.94    0.15
   0  -9   9    0.14    0.13
   0  -9   9    0.57    0.12
   0   9   9    0.47    0.10
   0   9  -9    0.26    0.11
   1  -9   9    1.87    0.20
  -1   9  -9    1.47    0.16
   1   9   9    1.40    0.13
   2  -9   9    0.40    0.12
   2   9   9    0.47    0.09
   3  -9   9   12.08    0.50
   4  -9   9    2.08    0.21
   5  -9   9    3.80    0.27
  -5 -10   9    0.37    0.14
  -5  10   9    0.24    0.12
  -4 -10   9    7.15    0.36
  -4  10   9    6.59    0.34
   4  10  -9    5.91    0.35
  -3 -10   9   -0.04    0.14
   3  10  -9    0.03    0.11
  -3  10   9   -0.02    0.09
  -2 -10   9    1.77    0.22
  -2  10   9    1.73    0.17
   2  10  -9    1.44    0.18
  -1 -10   9    1.70    0.22
   1  10  -9    1.60    0.19
  -1  10   9    1.71    0.16
   0 -10   9    0.35    0.15
   0  10  -9    0.68    0.14
   0  10   9    0.62    0.11
   1 -10   9    2.38    0.22
   1  10   9    2.67    0.17
  -1  10  -9    2.43    0.21
   2 -10   9    2.86    0.25
   2  10   9    3.53    0.18
   3 -10   9    2.71    0.24
   4 -10   9    1.45    0.19
  -4 -11   9    7.64    0.39
  -4  11   9    7.42    0.37
   4  11  -9    7.70    0.39
  -3 -11   9    0.37    0.17
   3  11  -9   -0.06    0.11
  -3  11   9    0.32    0.12
  -2 -11   9    3.83    0.29
  -2  11   9    3.78    0.24
   2  11  -9    3.64    0.27
  -1 -11   9    1.05    0.21
  -1  11   9    1.55    0.16
   1  11  -9    1.41    0.19
   0 -11   9    0.15    0.15
   0  11  -9    0.02    0.10
   0  11   9    0.04    0.08
  -1  11  -9    0.78    0.15
   1  11   9    0.73    0.12
   2  11   9    0.33    0.09
  -3 -12   9    0.07    0.16
   3  12  -9    0.35    0.14
  -3  12   9    0.22    0.10
  -2 -12   9    6.64    0.39
  -2  12   9    5.75    0.31
   2  12  -9    6.14    0.35
  -1 -12   9   -0.17    0.15
   1  12  -9   -0.17    0.10
  -1  12   9    0.01    0.08
   0  12   9    4.08    0.24
   0  12  -9    4.17    0.29
  -1  12  -9    0.76    0.16
   1  12   9    0.84    0.13
   2  12   9    2.55    0.18
  -1 -13   9    3.46    0.31
   0  13   9    0.59    0.14
   0  13  -9    0.65    0.16
  -7   0  10    0.12    0.10
  -6   0  10    5.42    0.30
  -5   0  10    0.21    0.09
  -4   0  10   16.47    0.54
  -3   0  10   -0.04    0.07
  -2   0  10   18.34    0.56
  -1   0  10    0.01    0.07
   0   0  10    0.01    0.07
   1   0  10   -0.01    0.06
   2   0  10    0.22    0.08
   3   0  10   -0.04    0.07
   4   0  10    9.11    0.29
   4   0  10    7.86    0.31
   5   0  10   -0.10    0.06
  -7  -1  10    6.27    0.33
  -7   1  10    6.56    0.34
  -6  -1  10    2.66    0.21
  -6   1  10    2.49    0.21
  -5  -1  10    1.46    0.16
  -5   1  10    1.75    0.17
  -4  -1  10    7.38    0.32
  -4   1  10    7.10    0.32
  -3  -1  10    0.09    0.08
  -3   1  10    0.00    0.07
  -2  -1  10    1.35    0.15
  -2   1  10    1.37    0.14
  -1  -1  10    1.10    0.13
  -1   1  10    1.16    0.12
   0  -1  10    0.97    0.12
   0   1  10    1.19    0.12
   1  -1  10    0.15    0.08
   1   1  10    0.20    0.07
   2  -1  10    0.08    0.09
   2   1  10    0.10    0.07
   3  -1  10    1.20    0.13
   3  -1  10    1.00    0.11
   3   1  10    1.17    0.11
   4  -1  10    7.57    0.31
   4  -1  10    7.95    0.29
   4   1  10    7.00    0.28
   5  -1  10    0.02    0.06
   5   1  10   -0.01    0.06
  -6  -2  10    0.48    0.12
  -6   2  10    0.38    0.11
  -5  -2  10    8.09    0.35
  -5   2  10    7.74    0.35
  -4  -2  10    0.27    0.09
  -4   2  10   -0.02    0.07
  -3  -2  10   11.44    0.41
  -3   2  10   11.02    0.41
  -2  -2  10   13.65    0.46
  -2   2  10   13.23    0.44
  -1  -2  10    7.14    0.30
  -1   2  10    6.68    0.27
   0  -2  10   19.15    0.57
   0   2  10   19.18    0.55
   1  -2  10    3.84    0.22
   1   2  10    3.82    0.18
   2  -2  10    8.59    0.34
   2  -2  10    8.45    0.32
   2   2  10    8.38    0.28
   3  -2  10    7.47    0.30
   3  -2  10    6.71    0.30
   3   2  10    7.30    0.24
   4  -2  10    6.48    0.28
   4  -2  10    6.06    0.28
   5  -2  10    4.48    0.23
   5  -2  10    4.94    0.24
   5   2  10    4.72    0.21
  -6  -3  10    0.37    0.12
  -6   3  10    0.28    0.10
  -5  -3  10    2.75    0.21
  -5   3  10    2.69    0.20
  -4  -3  10    0.98    0.13
  -4   3  10    0.92    0.13
  -3  -3  10    2.16    0.18
  -3   3  10    2.31    0.17
  -2  -3  10    2.07    0.18
  -2   3  10    2.28    0.16
  -1  -3  10    0.07    0.10
  -1   3  10   -0.04    0.06
   0  -3  10    7.95    0.33
   0   3  10    7.37    0.28
   1  -3  10    2.44    0.18
   1  -3  10    2.38    0.19
   1   3  10    2.51    0.15
   2  -3  10   13.22    0.48
   2  -3  10   13.43    0.45
   2   3  10   13.54    0.39
   3  -3  10    0.53    0.10
   3  -3  10    0.63    0.12
   3   3  10    0.77    0.08
   4  -3  10   12.07    0.41
   4  -3  10   12.35    0.45
   5  -3  10    0.11    0.08
   5   3  10    0.12    0.07
   5   3  10    0.21    0.06
   6   3  10    4.79    0.19
  -6  -4  10    3.35    0.24
  -6   4  10    3.87    0.26
  -5  -4  10    0.23    0.11
  -5   4  10    0.30    0.11
  -4  -4  10    2.19    0.19
  -4   4  10    1.79    0.16
  -3  -4  10    9.91    0.39
  -3   4  10   10.24    0.38
  -2  -4  10    0.01    0.10
  -2   4  10    0.09    0.07
  -1  -4  10   10.81    0.43
  -1  -4  10   10.85    0.41
  -1   4  10   10.69    0.37
   0  -4  10    2.88    0.21
   0  -4  10    2.80    0.20
   0   4  10    2.98    0.17
   1  -4  10    0.94    0.13
   1  -4  10    0.88    0.14
   1   4  10    1.05    0.10
   2  -4  10    6.21    0.30
   2  -4  10    5.96    0.29
   2   4  10    6.22    0.23
   3  -4  10    2.22    0.20
   3  -4  10    2.33    0.18
   3   4  10    2.53    0.12
   4  -4  10    0.48    0.11
   4   4  10    0.59    0.08
   5  -4  10    0.07    0.08
   5   4  10    0.27    0.06
   6   4  10    0.38    0.05
  -6  -5  10    0.35    0.11
  -6   5  10    0.16    0.10
  -5  -5  10    0.14    0.11
  -5   5  10   -0.04    0.07
  -4  -5  10    0.58    0.13
  -4   5  10    0.53    0.11
  -3  -5  10    0.19    0.10
  -3   5  10    0.19    0.09
  -2  -5  10    1.11    0.15
  -2  -5  10    1.10    0.14
  -2   5  10    0.95    0.12
  -1  -5  10    0.08    0.07
  -1  -5  10    0.13    0.10
  -1   5  10    0.19    0.08
   0  -5  10    0.24    0.09
   0  -5  10    0.16    0.12
   0   5  10    0.28    0.08
   1  -5  10    3.62    0.23
   1  -5  10    3.90    0.25
   1   5  10    3.65    0.18
   2  -5  10    0.32    0.13
   2  -5  10    0.39    0.11
   2   5  10    0.54    0.08
   3  -5  10   14.47    0.53
   4  -5  10    0.00    0.07
   5  -5  10    2.83    0.21
   5   5  10    3.11    0.13
  -6  -6  10    0.09    0.10
  -6   6  10    0.26    0.11
  -5  -6  10    6.60    0.33
  -5   6  10    6.62    0.33
  -4  -6  10    2.13    0.20
  -4   6  10    2.05    0.18
  -3  -6  10    3.59    0.24
  -3   6  10    3.26    0.21
  -2  -6  10    9.17    0.39
  -2   6  10    9.58    0.36
  -1  -6  10    1.88    0.18
  -1  -6  10    2.10    0.20
  -1   6  10    2.01    0.15
   0  -6  10   10.55    0.43
   0  -6  10   11.35    0.46
   0   6  10   11.46    0.38
   1  -6  10    4.71    0.28
   1  -6  10    4.26    0.27
   1   6  10    4.98    0.21
   2  -6  10    2.36    0.20
   2  -6  10    2.63    0.23
   2   6  10    2.61    0.14
   3  -6  10    0.23    0.09
   4  -6  10    0.16    0.09
   5  -6  10    0.47    0.12
   5   6  10    0.68    0.07
  -5  -7  10    2.44    0.22
  -5   7  10    2.40    0.20
  -4  -7  10    3.61    0.25
  -4   7  10    3.43    0.24
  -3  -7  10    0.05    0.11
  -3   7  10   -0.01    0.07
  -2  -7  10    3.57    0.24
  -2   7  10    3.36    0.21
  -1  -7  10    0.03    0.12
  -1  -7  10    0.02    0.08
  -1   7  10    0.12    0.07
   1   7 -10    0.01    0.09
   0  -7  10    2.53    0.22
   0  -7  10    2.20    0.20
   0   7 -10    2.61    0.20
   0   7  10    2.58    0.17
   1  -7  10   -0.03    0.13
   1  -7  10    0.03    0.07
   1   7  10    0.00    0.06
   2  -7  10    9.01    0.41
   2   7  10    9.23    0.30
   3  -7  10    0.02    0.08
   4  -7  10    7.50    0.37
  -5  -8  10   14.98    0.55
  -5   8  10   14.65    0.56
  -4  -8  10    7.42    0.36
  -4   8  10    7.16    0.35
  -3  -8  10   16.95    0.59
  -3   8  10   16.20    0.56
  -2  -8  10    7.78    0.37
  -2   8  10    7.44    0.33
   2   8 -10    7.27    0.36
  -1  -8  10    9.66    0.42
   1   8 -10    9.21    0.40
  -1   8  10    9.19    0.36
   0  -8  10    6.16    0.34
   0  -8  10    6.11    0.34
   0   8  10    6.09    0.27
   0   8 -10    5.99    0.31
   1  -8  10    6.44    0.35
   1  -8  10    7.24    0.37
   1   8  10    7.20    0.28
   2  -8  10    2.92    0.23
   2   8  10    3.10    0.17
   3  -8  10    2.77    0.23
   4  -8  10    0.38    0.13
  -4  -9  10    0.01    0.12
  -4   9  10   -0.04    0.09
  -3  -9  10    0.07    0.14
  -3   9  10    0.05    0.09
  -2  -9  10    0.54    0.17
   2   9 -10    0.41    0.13
  -2   9  10    0.42    0.11
  -1  -9  10    3.55    0.28
  -1   9  10    3.21    0.21
   1   9 -10    3.60    0.25
   0  -9  10    1.57    0.21
   0   9  10    1.75    0.15
   0   9 -10    1.68    0.19
   1  -9  10    4.52    0.31
   1  -9  10    4.60    0.30
   1   9  10    4.52    0.22
   2  -9  10    0.46    0.13
   2   9  10    0.44    0.09
   3  -9  10    2.23    0.23
   4  -9  10    0.43    0.14
  -3 -10  10    0.02    0.13
   3  10 -10    0.11    0.12
  -3  10  10    0.01    0.09
  -2 -10  10    3.22    0.27
  -2  10  10    2.97    0.22
   2  10 -10    2.54    0.24
  -1 -10  10    0.41    0.18
  -1  10  10    0.63    0.12
   1  10 -10    0.56    0.14
   0 -10  10    3.43    0.28
   0  10  10    3.36    0.21
   0  10 -10    3.23    0.24
   1 -10  10    0.64    0.20
   1  10  10    0.95    0.13
   3 -10  10    0.03    0.10
  -2 -11  10    1.87    0.24
  -2  11  10    1.92    0.19
   2  11 -10    1.75    0.22
  -1 -11  10   -0.03    0.16
   1  11 -10    0.13    0.11
  -1  11  10    0.02    0.09
   0 -11  10   10.27    0.49
   0  11 -10   10.14    0.44
   0  11  10   10.21    0.40
   1  11  10    0.03    0.08
  -6   0  11    0.10    0.09
  -5   0  11   20.34    0.66
  -4   0  11    0.08    0.08
  -3   0  11    9.73    0.39
  -2   0  11    0.00    0.08
  -1   0  11    0.13    0.08
   0   0  11   -0.08    0.06
   1   0  11    1.50    0.14
   2   0  11    0.12    0.07
   3   0  11    2.66    0.18
   3   0  11    3.14    0.17
   4   0  11    0.03    0.06
  -6  -1  11    1.04    0.15
  -6   1  11    1.31    0.17
  -5  -1  11    0.49    0.12
  -5   1  11    0.39    0.11
  -4  -1  11    9.10    0.38
  -4   1  11    9.32    0.38
  -3  -1  11    1.52    0.16
  -3   1  11    1.50    0.16
  -2  -1  11    9.76    0.37
  -2   1  11    9.13    0.36
  -1  -1  11    3.32    0.20
  -1   1  11    3.07    0.19
   0  -1  11    4.37    0.23
   0   1  11    4.81    0.23
   1  -1  11    1.94    0.16
   1   1  11    2.12    0.15
   2  -1  11    2.69    0.18
   2   1  11    2.65    0.16
   3  -1  11    0.87    0.12
   3  -1  11    0.47    0.10
   3   1  11    0.67    0.09
   4  -1  11    0.20    0.09
   4  -1  11    0.22    0.08
   4   1  11    0.16    0.07
  -5  -2  11    0.14    0.10
  -5   2  11    0.09    0.09
  -4  -2  11    0.03    0.09
  -4   2  11    0.13    0.09
  -3  -2  11    4.23    0.25
  -3   2  11    4.08    0.24
  -2  -2  11    4.18    0.24
  -2   2  11    4.43    0.24
  -1  -2  11    0.17    0.10
  -1   2  11    0.08    0.07
   0  -2  11    3.15    0.21
   0   2  11    3.12    0.18
   1  -2  11    6.02    0.28
   1   2  11    6.21    0.25
   2  -2  11    0.83    0.13
   2  -2  11    0.65    0.11
   2   2  11    0.93    0.10
   3  -2  11   -0.05    0.06
   3  -2  11    0.09    0.09
   3   2  11    0.14    0.06
   4  -2  11    1.48    0.15
   4  -2  11    1.10    0.14
  -5  -3  11   -0.01    0.09
  -5   3  11    0.00    0.08
  -4  -3  11    0.20    0.10
  -4   3  11    0.08    0.09
  -3  -3  11    1.38    0.16
  -3   3  11    1.57    0.16
  -2  -3  11    6.32    0.30
  -2   3  11    5.85    0.28
  -1  -3  11    6.66    0.31
  -1   3  11    6.51    0.28
   0  -3  11    1.69    0.17
   0  -3  11    1.52    0.16
   0   3  11    1.61    0.13
   1  -3  11    8.88    0.36
   1  -3  11    8.86    0.39
   1   3  11    9.52    0.32
   2  -3  11    4.41    0.25
   2  -3  11    4.16    0.25
   2   3  11    4.72    0.20
   3  -3  11    2.97    0.21
   3  -3  11    2.79    0.21
   4  -3  11    2.07    0.18
   4  -3  11    2.33    0.20
  -5  -4  11    5.65    0.31
  -5   4  11    5.47    0.31
  -4  -4  11    2.02    0.19
  -4   4  11    2.21    0.20
  -3  -4  11    3.05    0.22
  -3   4  11    3.43    0.22
  -2  -4  11    0.31    0.10
  -2  -4  11    0.35    0.11
  -2   4  11    0.41    0.11
  -1  -4  11    0.48    0.11
  -1  -4  11    0.55    0.13
  -1   4  11    0.34    0.09
   0  -4  11    0.82    0.14
   0  -4  11    0.64    0.12
   0   4  11    0.84    0.11
   1  -4  11    0.62    0.12
   1  -4  11    0.48    0.13
   1   4  11    0.77    0.10
   2  -4  11    1.41    0.17
   2  -4  11    1.17    0.15
   2   4  11    1.68    0.12
   3  -4  11    4.30    0.27
   3  -4  11    4.27    0.25
   4  -4  11    0.25    0.10
   4  -4  11    0.22    0.12
   5  -4  11    0.42    0.13
  -5  -5  11    0.13    0.11
  -5   5  11    0.17    0.10
  -4  -5  11   19.08    0.63
  -4   5  11   18.16    0.62
  -3  -5  11    0.36    0.12
  -3   5  11    0.29    0.10
  -2  -5  11   16.82    0.57
  -2   5  11   16.45    0.54
  -1  -5  11    0.30    0.13
  -1  -5  11    0.13    0.09
  -1   5  11    0.35    0.09
   0  -5  11   18.36    0.60
   0  -5  11   18.82    0.65
   0   5  11   17.80    0.54
   1  -5  11    0.77    0.16
   1  -5  11    0.47    0.12
   1   5  11    0.50    0.09
   2  -5  11   14.00    0.53
   2  -5  11   13.72    0.49
   2   5  11   13.14    0.40
   3  -5  11    0.09    0.12
   3  -5  11    0.28    0.11
   4  -5  11   13.70    0.49
   4  -5  11   12.74    0.51
  -4  -6  11    0.02    0.10
  -4   6  11    0.01    0.09
  -3  -6  11    8.86    0.39
  -3   6  11    8.92    0.38
  -2  -6  11    0.03    0.11
  -2   6  11    0.12    0.09
  -1  -6  11   12.14    0.50
  -1  -6  11   12.26    0.47
  -1   6  11   12.35    0.43
   0  -6  11    3.47    0.26
   0  -6  11    3.42    0.25
   0   6  11    3.19    0.19
   1  -6  11    4.02    0.28
   1  -6  11    4.00    0.27
   1   6  11    4.31    0.21
   2  -6  11    2.72    0.23
   2  -6  11    2.90    0.24
   2   6  11    3.04    0.17
   3  -6  11   -0.03    0.12
   3  -6  11    0.05    0.09
   4  -6  11    0.74    0.16
  -4  -7  11    1.74    0.20
  -4   7  11    1.51    0.18
  -3  -7  11    3.42    0.26
  -3   7  11    3.78    0.24
  -2  -7  11    0.24    0.13
  -2   7  11    0.04    0.08
  -1  -7  11    7.43    0.37
  -1   7  11    7.95    0.33
   0  -7  11    3.09    0.25
   0  -7  11    2.93    0.25
   0   7  11    2.92    0.19
   1  -7  11    3.77    0.27
   1  -7  11    3.64    0.28
   1   7  11    3.86    0.20
   2  -7  11   -0.03    0.13
   2  -7  11    0.14    0.10
   3  -7  11    1.16    0.18
   3  -7  11    1.04    0.18
  -3  -8  11    0.10    0.12
  -3   8  11    0.13    0.10
  -2  -8  11    0.40    0.15
  -2   8  11    0.42    0.11
  -1  -8  11   -0.13    0.14
  -1   8  11    0.05    0.09
   0  -8  11    0.33    0.17
   0   8  11    0.31    0.10
   1  -8  11    0.51    0.17
   1  -8  11    0.27    0.12
   1   8  11    0.48    0.10
   2  -8  11    0.42    0.14
   2  -8  11    0.38    0.16
   3  -8  11    1.37    0.20
  -2  -9  11    2.10    0.24
  -2   9  11    2.49    0.20
  -1  -9  11    4.55    0.32
  -1   9  11    4.05    0.24
   0  -9  11    7.75    0.42
   0   9  11    8.65    0.35
   1  -9  11    6.37    0.38
   1   9  11    6.54    0.29
   2  -9  11    8.01    0.43
   2  -9  11    8.65    0.43
  -1 -10  11    0.33    0.18
   0 -10  11   -0.11    0.15
  -4   0  12    0.09    0.08
  -3   0  12   -0.07    0.08
  -2   0  12    0.07    0.08
  -1   0  12    0.12    0.09
   0   0  12   16.49    0.52
   1   0  12    0.02    0.08
   2   0  12   17.55    0.53
   3   0  12    0.22    0.08
   3   0  12   -0.02    0.06
  -4  -1  12    0.26    0.11
  -4   1  12    0.19    0.10
  -3  -1  12    3.99    0.25
  -3   1  12    4.04    0.25
  -2  -1  12    0.21    0.10
  -2   1  12    0.49    0.11
  -1  -1  12    4.74    0.26
  -1   1  12    4.87    0.25
   0  -1  12    0.03    0.09
   0   1  12    0.15    0.09
   1  -1  12    0.10    0.08
   1   1  12    0.03    0.07
   2  -1  12    0.14    0.09
   2  -1  12    0.03    0.07
   2   1  12    0.08    0.07
   3  -1  12    0.47    0.11
   3  -1  12    0.23    0.09
  -4  -2  12    0.36    0.12
  -4   2  12    0.38    0.12
  -3  -2  12    0.32    0.11
  -3   2  12    0.05    0.09
  -2  -2  12    0.57    0.13
  -2   2  12    0.68    0.12
  -1  -2  12    0.24    0.11
  -1   2  12    0.23    0.09
   0  -2  12    2.35    0.19
   0   2  12    2.34    0.17
   1  -2  12    4.55    0.27
   1  -2  12    4.81    0.26
   1   2  12    4.73    0.23
   2  -2  12    0.11    0.10
   2  -2  12    0.06    0.08
   2   2  12    0.13    0.07
   3  -2  12    3.80    0.22
   3  -2  12    3.19    0.23
  -4  -3  12    8.45    0.39
  -4   3  12    9.09    0.40
  -3  -3  12    0.44    0.13
  -3   3  12    0.19    0.10
  -2  -3  12   15.05    0.53
  -2   3  12   14.82    0.51
  -1  -3  12   -0.03    0.10
  -1   3  12    0.10    0.08
   0  -3  12    2.48    0.21
   0  -3  12    2.79    0.22
   0   3  12    2.43    0.17
   1  -3  12   -0.08    0.09
   1  -3  12    0.06    0.08
   1   3  12    0.15    0.08
   2  -3  12    0.04    0.10
   2  -3  12    0.03    0.08
   2   3  12    0.20    0.07
   3  -3  12    1.93    0.19
   3  -3  12    1.62    0.18
  -4  -4  12    4.64    0.29
  -4   4  12    5.55    0.30
  -3  -4  12    1.05    0.15
  -3   4  12    0.99    0.15
  -2  -4  12   20.15    0.65
  -2   4  12   19.68    0.63
  -1  -4  12    0.17    0.10
  -1  -4  12    0.18    0.12
  -1   4  12    0.16    0.08
   0  -4  12   19.77    0.68
   0  -4  12   19.38    0.63
   0   4  12   19.32    0.59
   1  -4  12   -0.04    0.11
   1  -4  12    0.02    0.08
   1   4  12    0.08    0.07
   2  -4  12   10.88    0.42
   2  -4  12   10.04    0.45
   2   4  12   10.35    0.35
   3  -4  12    0.21    0.13
  -3  -5  12    4.80    0.28
  -3   5  12    4.57    0.28
  -2  -5  12    0.83    0.16
  -2   5  12    0.74    0.13
  -1  -5  12    0.69    0.14
  -1  -5  12    0.61    0.15
  -1   5  12    0.58    0.11
   0  -5  12    0.05    0.09
   0  -5  12   -0.08    0.12
   0   5  12    0.07    0.08
   1  -5  12    1.80    0.21
   1  -5  12    1.99    0.20
   1   5  12    2.05    0.16
   2  -5  12    0.07    0.12
   2  -5  12    0.07    0.10
   3  -5  12    3.86    0.27
  -3  -6  12    0.19    0.13
  -3   6  12    0.06    0.09
  -2  -6  12    0.40    0.15
  -2   6  12    0.55    0.12
  -1  -6  12    0.51    0.16
  -1   6  12    0.76    0.12
   0  -6  12    1.15    0.17
   0  -6  12    1.17    0.19
   0   6  12    1.08    0.13
   1  -6  12    0.09    0.14
   1  -6  12    0.16    0.11
   1   6  12    0.31    0.09
   2  -6  12   10.12    0.47
   2  -6  12   10.64    0.45
  -2  -7  12    4.83    0.31
  -2   7  12    4.80    0.27
  -1  -7  12    2.48    0.24
  -1   7  12    2.37    0.19
   0  -7  12    0.38    0.16
   0   7  12    0.52    0.11
   1  -7  12    0.49    0.17
   1  -7  12    0.40    0.13
   1   7  12    0.69    0.11
  -2   0  13   -0.02    0.08
  -1   0  13    4.45    0.25
   0   0  13    0.18    0.09
   1   0  13    1.43    0.15
  -2  -1  13    1.50    0.18
  -2   1  13    1.67    0.17
  -1  -1  13    2.92    0.21
  -1   1  13    3.01    0.21
   0  -1  13    0.54    0.11
   0   1  13    0.28    0.09
   1  -1  13    1.69    0.16
   1   1  13    1.68    0.16
  -2  -2  13    5.69    0.30
  -2   2  13    5.53    0.29
  -1  -2  13    1.79    0.19
  -1   2  13    1.53    0.16
   0  -2  13    6.57    0.35
   0  -2  13    6.70    0.32
   0   2  13    6.70    0.30
   1  -2  13    0.28    0.11
   1  -2  13    0.55    0.13
   1   2  13    0.78    0.11
  -1  -3  13    0.91    0.16
  -1  -3  13    0.94    0.15
  -1   3  13    1.00    0.14
   0  -3  13    0.59    0.13
   0  -3  13    0.60    0.14
   0   3  13    0.86    0.12
   0   0   0    0.00    0.00
;
_shelx_hkl_checksum     33832
_shelx_res_file
;
TITL monoklin_P21n in P2(1)/n
CELL  0.71073   7.5555  13.0278   9.7397   90.000   91.767   90.000
ZERR     4.00   0.0003   0.0007   0.0005    0.000    0.002    0.000
LATT 1
SYMM  1/2 - X, 1/2 + Y, 1/2 - Z
SFAC C  H  N  O  Cl
UNIT 36  36  8  4  4
MERG 2
OMIT     3   2   0
OMIT 0 53
L.S. 16
ACTA
BOND   $H
FMAP 2
PLAN 5
HTAB C8 Cl1_$4
EQIV $4 -x+1/2, y-1/2, -z+1/2
HTAB C4 O1_$3
EQIV $3 -x+1, -y, -z+1
HTAB C2 O1_$2
EQIV $2 -x+1/2, y+1/2, -z+3/2
HTAB O1 N2_$1
EQIV $1 x+1/2, -y+1/2, z+1/2
SIZE     0.20   0.60   0.60
HTAB
CONF
TEMP  -120.00
WGHT    0.036300    0.303300
FVAR       0.20514
MOLE 1
CL1   5    0.231924    0.397485    0.091655    11.00000    0.03714    0.03365 =
         0.02359    0.01072    0.00606    0.00504
O1    4    0.409216   -0.026012    0.828728    11.00000    0.02089    0.01927 =
         0.02875    0.00225    0.00283    0.00019
AFIX 147
H1    2    0.483559    0.021718    0.836777    11.00000   -1.50000
AFIX   0
N1    3    0.337005    0.235534    0.226545    11.00000    0.02710    0.02340 =
         0.02090   -0.00016    0.00618    0.00173
N2    3    0.140572    0.349522    0.338463    11.00000    0.02552    0.02287 =
         0.01968    0.00026    0.00205    0.00394
C1    1    0.236708    0.318315    0.234700    11.00000    0.02208    0.02132 =
         0.01804    0.00171    0.00098   -0.00135
C2    1    0.144202    0.288216    0.448811    11.00000    0.02380    0.02459 =
         0.01740   -0.00237    0.00312    0.00190
AFIX  43
H2    2    0.076763    0.306643    0.525760    11.00000   -1.20000
AFIX   0
C3    1    0.243671    0.198348    0.454318    11.00000    0.02108    0.02001 =
         0.01758   -0.00047    0.00033   -0.00208
C4    1    0.340568    0.175679    0.338432    11.00000    0.02648    0.01935 =
         0.02279   -0.00044    0.00428    0.00244
AFIX  43
H4    2    0.411713    0.115547    0.338920    11.00000   -1.20000
AFIX   0
C5    1    0.244863    0.133605    0.573160    11.00000    0.02277    0.02239 =
         0.02146   -0.00155    0.00334    0.00032
C6    1    0.242666    0.080488    0.673122    11.00000    0.02312    0.02223 =
         0.02126   -0.00074    0.00411    0.00067
C7    1    0.237661    0.016250    0.798574    11.00000    0.02021    0.02243 =
         0.01888    0.00234    0.00316   -0.00011
C8    1    0.114470   -0.075075    0.773422    11.00000    0.02981    0.03145 =
         0.02638    0.00319    0.00163   -0.00895
AFIX 137
H8A   2    0.160982   -0.118243    0.700444    11.00000   -1.50000
H8B   2   -0.003739   -0.050260    0.745661    11.00000   -1.50000
H8C   2    0.107040   -0.115380    0.858006    11.00000   -1.50000
AFIX   0
C9    1    0.178637    0.081975    0.918776    11.00000    0.02870    0.03296 =
         0.02300   -0.00004    0.00747    0.00398
AFIX 137
H9A   2    0.182501    0.040830    1.003048    11.00000   -1.50000
H9B   2    0.057440    0.106221    0.900335    11.00000   -1.50000
H9C   2    0.258113    0.141027    0.930035    11.00000   -1.50000
AFIX   0
HKLF 4
REM  monoklin_P21n in P2(1)/n
REM R1 =  0.0272 for    1795 Fo > 4sig(Fo)  and  0.0308 for all    1988 data
REM    121 parameters refined using      0 restraints
END
WGHT      0.0363      0.3033
REM Instructions for potential hydrogen bonds
HTAB O1 N2_$1
HTAB C2 O1_$2
HTAB C4 O1_$3
HTAB C8 Cl1_$4
REM Highest difference peak  0.223,  deepest hole -0.256,  1-sigma level  0.048
Q1    1   0.3196  0.1998  0.4118  11.00000  0.05    0.22
Q2    1   0.1590 -0.0223  0.7910  11.00000  0.05    0.21
Q3    1   0.0590  0.3762  0.3271  11.00000  0.05    0.19
Q4    1   0.1863  0.2372  0.4490  11.00000  0.05    0.18
Q5    1   0.2087  0.0496  0.8621  11.00000  0.05    0.18
;
_shelx_res_checksum     65141
_shelxl_version_number         .2013
