# Supplementary material for: Crystal structure of 2-chloro-5-(3-hy­droxy-3-methyl­but-1-yn-1-yl)pyrimidine
Source: Acta Crystallogr E Crystallogr Commun. 2017 Jul 13;73(Pt 8):1172–4. doi: 10.1107/S2056989017010027 (PMC5598842; doi:10.1107/S2056989017010027)
Supplement: Supplementary file 2 [file e-73-01172-Isup2.hkl]

data_I                                                                          
_shelx_title ' monoklin_P21n in P2(1)/n'                                        
_shelx_refln_list_code          4                                               
_shelx_F_calc_maximum      159.89                                               
_exptl_crystal_F_000       408.00                                               
_reflns_d_resolution_high  0.7967                                               
                                                                                
loop_                                                                           
 _space_group_symop_operation_xyz                                               
 'x, y, z'                                                                      
 '-x+1/2, y+1/2, -z+1/2'                                                        
 '-x, -y, -z'                                                                   
 'x-1/2, -y-1/2, z-1/2'                                                         
                                                                                
_cell_length_a     7.5555                                                       
_cell_length_b    13.0278                                                       
_cell_length_c     9.7397                                                       
_cell_angle_alpha  90.000                                                       
_cell_angle_beta   91.767                                                       
_cell_angle_gamma  90.000                                                       
                                                                                
_shelx_F_squared_multiplier     1.000                                           
                                                                                
loop_                                                                           
 _refln_index_h                                                                 
 _refln_index_k                                                                 
 _refln_index_l                                                                 
 _refln_F_squared_calc                                                          
 _refln_F_squared_meas                                                          
 _refln_F_squared_sigma                                                         
 _refln_observed_status                                                         
   2   0   0      25565.48      22929.50       211.72 o                         
   4   0   0        550.60        577.28         6.95 o                         
   6   0   0        950.79        944.32        13.08 o                         
   8   0   0        781.18        769.99        16.04 o                         
   1   1   0        427.01        423.15        11.93 o                         
   2   1   0        219.05        221.35         1.68 o                         
   3   1   0         68.31         69.38         0.76 o                         
   4   1   0         87.77         86.89         1.17 o                         
   5   1   0         26.67         36.81         0.87 o                         
   6   1   0        119.73        118.28         1.94 o                         
   7   1   0         29.68         26.91         1.02 o                         
   8   1   0        149.94        153.75         3.35 o                         
   9   1   0          6.17          6.84         1.32 o                         
   0   2   0        125.32        114.54         3.75 o                         
   1   2   0        633.11        607.30         4.02 o                         
   2   2   0        189.87        213.05         1.49 o                         
   4   2   0        227.93        225.93         2.12 o                         
   5   2   0          6.59          1.76         0.32 o                         
   6   2   0        588.72        583.30         6.15 o                         
   7   2   0        187.44        188.96         3.14 o                         
   8   2   0          0.05          0.17         0.77 o                         
   9   2   0          6.85          7.96         1.21 o                         
   1   3   0        423.81        448.43         3.06 o                         
   2   3   0        738.44        819.33         5.20 o                         
   3   3   0       1817.89       1907.17        11.72 o                         
   4   3   0        806.36        806.54         6.31 o                         
   5   3   0        284.89        315.66         3.38 o                         
   6   3   0        388.64        401.70         4.58 o                         
   7   3   0         60.73         61.86         1.75 o                         
   8   3   0         42.22         47.69         2.37 o                         
   9   3   0          0.02          1.43         0.95 o                         
   0   4   0       1809.60       1830.35        18.04 o                         
   1   4   0        135.17        137.39         1.23 o                         
   2   4   0       2322.77       2304.75        14.76 o                         
   3   4   0         22.63         38.73         0.65 o                         
   4   4   0        783.05        825.30         6.50 o                         
   5   4   0         68.81         60.41         1.23 o                         
   6   4   0        113.25        120.42         2.02 o                         
   7   4   0         71.23         71.04         1.91 o                         
   8   4   0         85.51         84.86         2.57 o                         
   9   4   0          7.19          7.40         1.21 o                         
   1   5   0       1673.98       1698.93        11.98 o                         
   2   5   0         18.03         25.51         0.59 o                         
   3   5   0        457.47        514.29         4.06 o                         
   4   5   0         63.33         60.42         1.04 o                         
   5   5   0        275.89        266.30         3.06 o                         
   6   5   0         13.01         13.97         0.79 o                         
   7   5   0        241.74        244.57         3.93 o                         
   8   5   0          6.51          7.41         1.13 o                         
   9   5   0         89.99         88.81         2.90 o                         
   0   6   0        250.24        236.60         3.22 o                         
   1   6   0        599.33        655.23         5.25 o                         
   2   6   0        369.83        316.73         3.28 o                         
   3   6   0       1151.02       1209.18         8.85 o                         
   4   6   0         96.97         90.33         1.32 o                         
   5   6   0         22.14         28.18         0.93 o                         
   6   6   0          0.08          0.00         0.53 o                         
   7   6   0          2.23          1.24         0.72 o                         
   8   6   0          0.39          1.21         0.91 o                         
   1   7   0        203.66        205.35         1.99 o                         
   2   7   0        180.39        206.83         2.46 o                         
   3   7   0         24.56         23.85         0.64 o                         
   4   7   0        212.71        208.92         2.42 o                         
   5   7   0         49.65         44.82         1.14 o                         
   6   7   0        138.80        139.66         2.47 o                         
   7   7   0          0.01          0.27         0.72 o                         
   8   7   0          0.53          0.77         1.22 o                         
   0   8   0          3.71          2.32         0.38 o                         
   1   8   0        118.01        104.77         1.52 o                         
   2   8   0         10.40          8.46         0.55 o                         
   3   8   0        675.65        663.15         5.82 o                         
   4   8   0         31.62         31.12         1.00 o                         
   5   8   0        135.35        157.46         2.28 o                         
   6   8   0          7.71          7.63         0.82 o                         
   7   8   0         43.92         54.75         1.85 o                         
   8   8   0          2.96          2.91         1.35 o                         
   1   9   0         32.10         32.91         0.85 o                         
   2   9   0         62.54         62.83         1.30 o                         
   3   9   0         38.62         34.54         0.88 o                         
   4   9   0        235.83        225.44         2.84 o                         
   5   9   0         16.88         18.62         0.96 o                         
   6   9   0        136.14        130.86         2.49 o                         
   7   9   0         20.13         24.28         1.31 o                         
   0  10   0        810.08        800.07        11.15 o                         
   1  10   0          8.23          9.94         0.51 o                         
   2  10   0        876.96        855.65         7.43 o                         
   3  10   0        110.69         94.66         1.57 o                         
   4  10   0        713.00        675.75         7.09 o                         
   5  10   0         60.06         60.63         2.13 o                         
   6  10   0        283.59        273.13         4.48 o                         
   7  10   0         39.23         40.22         2.05 o                         
   1  11   0         41.60         42.51         1.50 o                         
   2  11   0        290.01        273.65         4.74 o                         
   3  11   0         35.76         31.11         2.40 o                         
   4  11   0          9.66          7.39         1.04 o                         
   5  11   0         29.71         38.17         3.27 o                         
   6  11   0         12.28         10.48         1.60 o                         
   7  11   0         52.29         57.05         2.83 o                         
   0  12   0        108.09        112.16         5.70 o                         
   1  12   0        287.23        290.82         7.14 o                         
   2  12   0         67.08         64.50         3.11 o                         
   3  12   0        184.46        176.19         5.97 o                         
   4  12   0          0.45          0.00         1.05 o                         
   5  12   0        210.61        207.37         4.84 o                         
   6  12   0         12.29          7.98         1.71 o                         
   1  13   0         12.25         12.77         1.85 o                         
   2  13   0          1.35          0.36         1.34 o                         
   3  13   0          4.04          2.85         1.90 o                         
   4  13   0         13.55         14.47         2.58 o                         
   5  13   0          3.37          1.95         1.31 o                         
   0  14   0         50.51         47.53         4.28 o                         
   1  14   0          4.33          4.51         1.68 o                         
   2  14   0         44.83         47.57         3.02 o                         
   3  14   0          2.64          1.07         1.51 o                         
   4  14   0         79.20         81.80         5.82 o                         
   1  15   0         77.21         80.93         5.47 o                         
   2  15   0        131.19        129.60         5.03 o                         
   3  15   0         98.18         88.16         4.20 o                         
   0  16   0         64.38         71.53         5.47 o                         
   1  16   0        127.55        127.50         5.12 o                         
  -9   0   1        135.55        147.52         5.94 o                         
  -7   0   1          0.60          0.52         0.71 o                         
  -5   0   1         26.75         22.78         1.67 o                         
  -3   0   1       1145.79       1058.15        10.70 o                         
  -1   0   1        273.32        249.09         3.03 o                         
   1   0   1       1602.26       1571.93        22.80 o                         
   3   0   1        322.43        320.93         3.53 o                         
   5   0   1       1479.96       1578.34        17.79 o                         
   7   0   1        488.75        483.08         9.57 o                         
   9   0   1         32.24         29.55         2.28 o                         
  -9   1   1        330.57        327.56         6.52 o                         
  -8   1   1         74.02         74.63         2.43 o                         
  -7   1   1         73.37         72.95         1.63 o                         
  -6   1   1        138.24        136.56         2.17 o                         
  -5   1   1        148.13        154.19         2.18 o                         
  -4   1   1        112.95        103.40         1.42 o                         
  -3   1   1        374.82        345.65         2.78 o                         
  -2   1   1        210.72        212.90         2.08 o                         
  -1   1   1        574.14        557.51         4.27 o                         
   0   1   1        195.63        193.71         7.37 o                         
   1   1   1        668.27        696.83         5.45 o                         
   2   1   1       6625.84       6681.62        46.67 o                         
   3   1   1        100.73         82.82         0.93 o                         
   4   1   1       4859.50       5087.16        36.56 o                         
   5   1   1         43.53         41.87         0.82 o                         
   6   1   1        484.86        489.84         4.85 o                         
   7   1   1          0.04          0.31         0.79 o                         
   8   1   1        137.50        138.52         3.18 o                         
   9   1   1          3.78          5.08         1.03 o                         
  -9   2   1         13.87         13.27         1.47 o                         
  -8   2   1        660.80        644.98         9.06 o                         
  -7   2   1         99.13        101.81         1.97 o                         
  -6   2   1        911.62        918.72         8.45 o                         
  -5   2   1        165.19        168.82         2.15 o                         
  -4   2   1       1846.55       1876.13        15.72 o                         
  -3   2   1        778.14        769.26         5.72 o                         
  -2   2   1       1505.78       1500.12        10.10 o                         
  -1   2   1       7145.56       6425.31        67.42 o                         
   0   2   1       2908.73       2911.56        24.36 o                         
   1   2   1      10781.20      10185.92        90.20 o                         
   2   2   1       7658.22       7706.77        53.88 o                         
   3   2   1        196.47        206.92         1.75 o                         
   4   2   1       1232.67       1318.99        10.49 o                         
   5   2   1         31.28         35.86         0.96 o                         
   6   2   1          2.60          0.17         0.40 o                         
   7   2   1         31.48         27.22         1.12 o                         
   8   2   1         17.28         19.64         1.35 o                         
   9   2   1         29.03         31.22         1.75 o                         
  -9   3   1          8.72         10.25         1.82 o                         
  -8   3   1         43.59         44.31         1.95 o                         
  -7   3   1         44.03         48.72         1.56 o                         
  -6   3   1        560.40        563.52         6.20 o                         
  -5   3   1         15.17         14.67         0.75 o                         
  -4   3   1        429.37        474.09         4.05 o                         
  -3   3   1        113.85        103.41         1.25 o                         
  -2   3   1        284.50        279.74         3.33 o                         
  -1   3   1       1276.05       1177.14         8.02 o                         
   0   3   1       2219.69       2247.80        17.96 o                         
   1   3   1       4740.22       4587.84        32.97 o                         
   2   3   1       7526.77       7784.93        61.18 o                         
   3   3   1       2307.67       2322.07        15.40 o                         
   4   3   1       1116.32       1199.48         9.62 o                         
   5   3   1        130.65        120.94         1.87 o                         
   6   3   1        174.79        181.98         2.76 o                         
   7   3   1         11.14          9.59         0.91 o                         
   8   3   1         17.80         16.03         1.25 o                         
   9   3   1         19.75         24.59         1.65 o                         
  -9   4   1         13.95         18.96         1.59 o                         
  -8   4   1         18.85         19.79         1.43 o                         
  -7   4   1        342.58        336.40         5.47 o                         
  -6   4   1         66.72         72.08         1.61 o                         
  -5   4   1        461.46        452.42         4.75 o                         
  -4   4   1        811.76        845.58         7.57 o                         
  -3   4   1        303.40        294.38         2.90 o                         
  -2   4   1       1869.51       1950.83        14.96 o                         
  -1   4   1       1560.91       1467.14        10.43 o                         
   0   4   1         13.69         15.58         0.39 o                         
   1   4   1          1.67          3.71         0.25 o                         
   2   4   1        404.60        469.19         3.13 o                         
   3   4   1        118.18        117.42         1.30 o                         
   4   4   1        270.21        295.53         2.87 o                         
   5   4   1         80.94         86.08         1.95 o                         
   6   4   1          0.80          0.93         0.62 o                         
   7   4   1         13.18         11.02         1.05 o                         
   8   4   1          0.01          0.73         0.89 o                         
   9   4   1          7.96          8.62         1.23 o                         
  -9   5   1         16.93         16.07         1.53 o                         
  -8   5   1          0.79          0.96         0.78 o                         
  -7   5   1          0.15          0.28         0.68 o                         
  -6   5   1        174.22        158.69         2.53 o                         
  -5   5   1          8.43          8.04         0.62 o                         
  -4   5   1        566.05        576.05         5.59 o                         
  -3   5   1        738.88        787.12         6.77 o                         
  -2   5   1        131.89        126.54         1.45 o                         
  -1   5   1       1003.59       1040.20        10.83 o                         
   0   5   1       1838.01       1810.78        14.21 o                         
   1   5   1          0.65          2.30         0.23 o                         
   2   5   1       1343.78       1304.24         8.87 o                         
   3   5   1        144.47        163.13         1.60 o                         
   4   5   1         38.61         23.05         0.74 o                         
   5   5   1         36.98         39.18         1.15 o                         
   6   5   1        315.06        301.23         4.24 o                         
   7   5   1         21.66         24.89         1.26 o                         
   8   5   1        341.27        325.90         5.58 o                         
  -8   6   1         27.64         27.97         1.50 o                         
  -7   6   1         50.24         49.35         1.73 o                         
  -6   6   1         56.13         53.77         1.41 o                         
  -5   6   1        248.85        233.72         2.93 o                         
  -4   6   1          0.06          0.72         0.72 o                         
  -3   6   1        278.94        258.53         2.62 o                         
  -2   6   1        528.87        549.52         5.26 o                         
  -1   6   1         57.90         48.06         0.86 o                         
   0   6   1       1348.73       1418.39        13.20 o                         
   1   6   1        315.13        329.79         3.56 o                         
   2   6   1        139.25        152.35         1.68 o                         
   3   6   1          8.37         11.40         0.49 o                         
   4   6   1        170.14        188.28         2.12 o                         
   5   6   1         55.16         50.81         1.33 o                         
   6   6   1          0.15          0.00         0.54 o                         
   7   6   1         30.12         30.59         1.38 o                         
   8   6   1         13.62         16.08         1.44 o                         
  -8   7   1          8.44          6.25         1.01 o                         
  -7   7   1          1.00          0.82         0.74 o                         
  -6   7   1        163.38        155.48         2.68 o                         
  -5   7   1        143.99        150.95         2.22 o                         
  -4   7   1        129.08        123.70         1.92 o                         
  -3   7   1         97.86        103.11         1.48 o                         
  -2   7   1         75.82         85.33         1.40 o                         
  -1   7   1        995.51        994.78         8.92 o                         
   0   7   1          2.33          0.84         0.31 o                         
   1   7   1       2048.28       2038.91        19.84 o                         
   2   7   1        283.71        294.43         2.89 o                         
   3   7   1        240.59        230.54         2.59 o                         
   4   7   1        104.10         95.52         1.41 o                         
   5   7   1         17.42         14.74         0.79 o                         
   6   7   1         88.32         85.87         1.87 o                         
   7   7   1        134.10        145.40         2.94 o                         
   8   7   1         41.36         38.94         1.92 o                         
  -8   8   1         42.70         37.87         1.74 o                         
  -7   8   1          2.13          3.91         0.83 o                         
  -6   8   1        228.87        219.09         3.34 o                         
  -5   8   1         33.49         30.07         1.03 o                         
  -4   8   1        121.64        112.54         1.89 o                         
  -3   8   1        113.25        122.86         2.28 o                         
  -2   8   1        137.23        127.06         1.87 o                         
  -1   8   1         17.22         19.96         0.85 o                         
   0   8   1         97.02         84.04         2.10 o                         
   1   8   1          0.49          0.30         0.35 o                         
   2   8   1         14.39         16.34         0.67 o                         
   3   8   1         33.39         29.76         0.81 o                         
   4   8   1         36.60         35.74         0.92 o                         
   5   8   1        148.79        121.25         1.98 o                         
   6   8   1         12.06         11.97         0.89 o                         
   7   8   1         87.72         76.30         2.15 o                         
   8   8   1        123.72        124.86         3.88 o                         
  -7   9   1         38.04         37.75         1.58 o                         
  -6   9   1         20.40         20.52         1.14 o                         
  -5   9   1         63.34         73.22         1.58 o                         
  -4   9   1        132.93        139.05         2.41 o                         
  -3   9   1          8.77          7.68         0.61 o                         
  -2   9   1        340.77        343.56         3.84 o                         
  -1   9   1          2.80          5.67         0.51 o                         
   0   9   1        198.91        197.21         2.78 o                         
   1   9   1        329.93        308.65         3.85 o                         
   2   9   1        233.31        221.00         3.01 o                         
   3   9   1         24.13         20.34         0.77 o                         
   4   9   1        453.88        423.30         4.43 o                         
   5   9   1          3.17          3.85         0.61 o                         
   6   9   1        305.02        274.04         3.85 o                         
   7   9   1         66.63         66.98         2.14 o                         
  -7  10   1        145.67        155.57         3.83 o                         
  -6  10   1          0.30          0.00         0.93 o                         
  -5  10   1        421.07        418.15         6.20 o                         
  -4  10   1         50.42         56.65         1.72 o                         
  -3  10   1        351.76        348.90         4.82 o                         
  -2  10   1          1.42          0.73         0.46 o                         
  -1  10   1         58.60         59.22         1.66 o                         
   0  10   1         55.88         60.44         1.47 o                         
   1  10   1          1.53          3.39         0.74 o                         
   2  10   1          0.36          0.81         0.59 o                         
   3  10   1         29.23         33.41         1.31 o                         
   4  10   1         96.50         93.09         2.16 o                         
   5  10   1         47.19         51.43         1.99 o                         
   6  10   1         80.86         69.94         2.34 o                         
   7  10   1          0.92          2.78         0.98 o                         
  -6  11   1          2.84          0.00         1.17 o                         
  -5  11   1         51.52         41.60         2.19 o                         
  -4  11   1          0.15          0.66         0.91 o                         
  -3  11   1         54.80         57.22         2.17 o                         
  -2  11   1         50.83         56.91         1.81 o                         
  -1  11   1        138.91        130.71         2.63 o                         
   0  11   1        251.90        240.70         3.47 o                         
   1  11   1          4.50          4.18         0.77 o                         
   2  11   1        184.49        189.09         5.45 o                         
   3  11   1        177.14        174.37         4.10 o                         
   4  11   1         34.46         36.89         1.72 o                         
   5  11   1        314.25        325.36         5.57 o                         
   6  11   1         67.09         69.86         2.83 o                         
  -6  12   1         84.38         86.18         5.30 o                         
  -5  12   1          0.35          1.09         1.49 o                         
  -4  12   1        503.43        490.73         8.34 o                         
  -3  12   1         31.16         35.21         1.89 o                         
  -2  12   1        281.54        256.76         6.55 o                         
  -1  12   1         48.19         49.43         2.77 o                         
   0  12   1         73.15         70.41         5.23 o                         
   1  12   1         18.02         15.97         2.14 o                         
   2  12   1        187.96        178.16         7.25 o                         
   3  12   1         94.81         83.12         3.44 o                         
   4  12   1         67.76         72.32         2.64 o                         
   5  12   1         12.85         10.40         1.51 o                         
   6  12   1          2.33          1.83         1.32 o                         
  -5  13   1         17.88         16.80         1.77 o                         
  -4  13   1         22.66         18.90         1.71 o                         
  -3  13   1        504.13        487.61        10.75 o                         
  -2  13   1        585.24        563.31        11.84 o                         
  -1  13   1        764.52        735.24        14.45 o                         
   0  13   1        213.98        197.38         7.25 o                         
   1  13   1        112.78        118.53         6.89 o                         
   2  13   1          0.31          2.26         1.34 o                         
   3  13   1         96.58        108.51         4.11 o                         
   4  13   1          8.67          5.57         1.59 o                         
   5  13   1        170.08        186.24         4.70 o                         
  -4  14   1         83.41        100.85         4.45 o                         
  -3  14   1        475.40        452.42        11.17 o                         
  -2  14   1         14.79         20.22         2.73 o                         
  -1  14   1        362.04        346.24         8.57 o                         
   0  14   1          5.72          5.03         1.59 o                         
   1  14   1        147.08        150.41         5.03 o                         
   2  14   1        127.63        129.59         4.70 o                         
   3  14   1         29.73         34.94         2.77 o                         
   4  14   1        110.91        108.65         4.45 o                         
  -3  15   1          3.36          0.00         1.68 o                         
  -2  15   1          4.92          5.39         1.76 o                         
  -1  15   1         39.49         34.56         2.77 o                         
   0  15   1          9.87          9.95         1.93 o                         
   1  15   1          5.39          2.85         1.68 o                         
   2  15   1         18.21         19.41         4.99 o                         
   3  15   1         21.20         29.70         2.86 o                         
  -1  16   1         11.29         11.24         2.17 o                         
   0  16   1         30.77         28.56         2.86 o                         
   1  16   1         12.20         12.98         3.33 o                         
  -8   0   2        363.63        344.30         8.15 o                         
  -6   0   2        228.10        224.05         4.29 o                         
  -4   0   2        873.15        922.31        15.54 o                         
  -2   0   2        269.43        312.05         4.01 o                         
   0   0   2       2011.29       1959.91        25.15 o                         
   2   0   2         67.02         59.12         2.32 o                         
   4   0   2        305.22        291.93         3.78 o                         
   6   0   2        284.77        293.57        11.39 o                         
   8   0   2        210.71        211.82         5.65 o                         
  -9   1   2          7.55         11.46         1.32 o                         
  -8   1   2          0.68          1.10         0.80 o                         
  -7   1   2         97.84         93.24         2.48 o                         
  -6   1   2        418.69        419.34         4.83 o                         
  -5   1   2        404.75        394.57         4.39 o                         
  -4   1   2       2619.79       2667.82        24.21 o                         
  -3   1   2         24.84         19.82         1.18 o                         
  -2   1   2       3846.50       3710.81        27.24 o                         
  -1   1   2       2877.40       2587.98        18.10 o                         
   0   1   2          0.12          3.33         0.33 o                         
   1   1   2       3913.99       3756.40        35.91 o                         
   2   1   2        323.10        326.72         3.78 o                         
   3   1   2         72.65         64.39         0.85 o                         
   4   1   2        266.13        268.31         2.83 o                         
   5   1   2        149.11        135.60         1.55 o                         
   6   1   2        538.61        555.48         5.05 o                         
   7   1   2         25.01         23.99         1.23 o                         
   8   1   2         80.84         83.05         2.36 o                         
   9   1   2         94.73         97.04         2.74 o                         
  -9   2   2         52.91         57.34         2.37 o                         
  -8   2   2        170.27        173.20         3.85 o                         
  -7   2   2        552.83        572.37         6.41 o                         
  -6   2   2        218.75        214.49         3.02 o                         
  -5   2   2        189.38        197.68         2.64 o                         
  -4   2   2         12.57         12.41         0.65 o                         
  -3   2   2        148.74        149.24         2.20 o                         
  -2   2   2        161.03        199.29         1.84 o                         
  -1   2   2         45.33         60.66         0.85 o                         
   0   2   2        524.88        524.03         4.83 o                         
   1   2   2        564.37        591.95         5.14 o                         
   2   2   2        766.86        789.86         6.73 o                         
   3   2   2         15.47         11.45         0.32 o                         
   4   2   2         95.59        120.91         1.50 o                         
   5   2   2        259.86        243.57         2.69 o                         
   6   2   2        371.39        378.45         4.74 o                         
   7   2   2        164.51        169.41         3.27 o                         
   8   2   2         12.17         11.81         1.09 o                         
   9   2   2         32.60         40.17         1.89 o                         
  -9   3   2          5.36          5.49         1.16 o                         
  -8   3   2        556.12        555.08         7.28 o                         
  -7   3   2         22.01         20.86         1.28 o                         
  -6   3   2       1163.46       1129.84        10.29 o                         
  -5   3   2          9.52          9.13         0.67 o                         
  -4   3   2        810.81        758.81         7.05 o                         
  -3   3   2        218.80        224.50         2.25 o                         
  -2   3   2       1416.78       1418.57        11.68 o                         
  -1   3   2         27.33         39.16         0.75 o                         
   0   3   2       3572.37       3609.86        29.74 o                         
   1   3   2         81.98         91.78         1.15 o                         
   2   3   2       2472.14       2582.02        19.77 o                         
   3   3   2       1002.77       1052.76         7.99 o                         
   4   3   2        911.43        926.93         8.14 o                         
   5   3   2        207.67        224.45         2.78 o                         
   6   3   2        492.68        475.31         5.70 o                         
   7   3   2         24.05         19.63         1.16 o                         
   8   3   2         50.59         52.07         1.95 o                         
   9   3   2          2.10          4.06         1.03 o                         
  -9   4   2        103.56         98.81         3.08 o                         
  -8   4   2         40.41         43.29         2.06 o                         
  -7   4   2        215.34        217.01         3.25 o                         
  -6   4   2         33.69         35.52         1.21 o                         
  -5   4   2        762.05        792.44         8.12 o                         
  -4   4   2          9.15          9.36         0.54 o                         
  -3   4   2        379.21        405.18         3.84 o                         
  -2   4   2        943.37        997.62         7.78 o                         
  -1   4   2        177.61        187.94         2.13 o                         
   0   4   2       1294.34       1340.24        10.77 o                         
   1   4   2       1549.96       1590.89        11.24 o                         
   2   4   2        225.16        237.97         1.78 o                         
   3   4   2       5319.69       5566.02        42.57 o                         
   4   4   2       1243.68       1253.73        10.81 o                         
   5   4   2       1100.05       1139.71        10.86 o                         
   6   4   2        523.77        515.44         6.20 o                         
   7   4   2        127.42        131.38         2.91 o                         
   8   4   2         35.87         38.75         1.75 o                         
   9   4   2         43.84         45.81         2.07 o                         
  -8   5   2         32.17         34.30         1.62 o                         
  -7   5   2         14.11         18.20         1.16 o                         
  -6   5   2         76.66         73.82         1.91 o                         
  -5   5   2          0.37          0.33         0.55 o                         
  -4   5   2        105.46        106.75         1.72 o                         
  -3   5   2        465.43        434.02         4.11 o                         
  -2   5   2        106.98        103.83         1.35 o                         
  -1   5   2        672.69        576.75         7.79 o                         
   0   5   2        571.97        586.46         7.15 o                         
   1   5   2          9.83          3.43         0.26 o                         
   2   5   2        589.08        661.17         5.51 o                         
   4   5   2        893.79        930.25         8.28 o                         
   5   5   2          5.03          5.99         0.62 o                         
   6   5   2         13.46         13.45         0.93 o                         
   7   5   2         85.48         77.37         2.24 o                         
   8   5   2         43.50         42.02         1.86 o                         
  -8   6   2         48.69         51.58         2.07 o                         
  -7   6   2         58.15         54.94         1.85 o                         
  -6   6   2          3.33          3.18         0.65 o                         
  -5   6   2         21.32         20.70         0.89 o                         
  -4   6   2         39.51         41.09         1.11 o                         
  -3   6   2         11.67         10.73         0.59 o                         
  -2   6   2        584.76        602.20         5.38 o                         
  -1   6   2         88.41         99.70         1.43 o                         
   0   6   2        191.62        176.31         2.68 o                         
   1   6   2         26.98         32.80         0.94 o                         
   2   6   2          1.88          2.00         0.35 o                         
   3   6   2         82.30         73.43         1.47 o                         
   4   6   2        196.50        188.70         2.31 o                         
   5   6   2        707.18        661.22         6.87 o                         
   6   6   2        122.65        111.55         2.32 o                         
   7   6   2         78.74         75.05         2.30 o                         
   8   6   2         57.10         54.18         2.18 o                         
  -8   7   2        321.55        328.18         5.23 o                         
  -7   7   2         13.49         12.92         1.07 o                         
  -6   7   2        129.33        125.38         2.15 o                         
  -5   7   2        146.77        145.64         2.49 o                         
  -4   7   2        941.93        957.35         8.95 o                         
  -3   7   2         88.67         87.82         1.48 o                         
  -2   7   2       3590.10       3663.80        33.03 o                         
  -1   7   2        512.33        502.26         4.92 o                         
   0   7   2       1514.34       1557.44        17.55 o                         
   1   7   2          1.39          2.61         0.41 o                         
   2   7   2        567.95        600.03         6.17 o                         
   3   7   2         19.07         21.47         0.65 o                         
   4   7   2        254.71        263.03         2.70 o                         
   5   7   2        111.10        106.56         1.77 o                         
   6   7   2          1.52          1.80         0.67 o                         
   7   7   2         31.02         31.12         1.59 o                         
   8   7   2         18.19         17.33         1.46 o                         
  -8   8   2          3.00          4.33         1.18 o                         
  -7   8   2         10.05         12.67         1.10 o                         
  -6   8   2         19.01         18.31         1.06 o                         
  -5   8   2        228.23        226.74         3.35 o                         
  -4   8   2         77.95         81.90         1.67 o                         
  -3   8   2        191.42        188.38         2.92 o                         
  -2   8   2         14.98         17.69         0.80 o                         
  -1   8   2        326.90        342.34         4.99 o                         
   0   8   2         11.70         11.56         0.67 o                         
   1   8   2        427.68        438.33         4.89 o                         
   2   8   2         44.39         50.31         1.21 o                         
   3   8   2        212.46        204.32         2.39 o                         
   4   8   2         62.44         66.90         1.92 o                         
   5   8   2        251.53        245.12         3.07 o                         
   6   8   2        150.95        154.38         3.10 o                         
   7   8   2         11.79         12.52         1.23 o                         
   8   8   2        100.61         93.77         4.18 o                         
  -7   9   2        126.59        126.65         2.91 o                         
  -6   9   2          1.01          1.18         0.75 o                         
  -5   9   2        466.54        465.14         5.62 o                         
  -4   9   2        113.99        108.56         2.97 o                         
  -3   9   2        522.40        529.67         5.19 o                         
  -2   9   2        607.04        575.24         6.25 o                         
  -1   9   2        308.76        299.47         3.65 o                         
   0   9   2          0.19          2.12         0.69 o                         
   1   9   2        217.50        209.52         2.91 o                         
   2   9   2         16.94         19.57         1.10 o                         
   3   9   2         71.52         72.95         1.95 o                         
   4   9   2        205.86        218.78         2.95 o                         
   5   9   2        110.30        113.23         2.41 o                         
   6   9   2         92.43         95.85         2.30 o                         
   7   9   2         52.19         52.13         2.12 o                         
  -7  10   2          9.18          7.40         1.35 o                         
  -6  10   2         28.32         24.69         1.39 o                         
  -5  10   2          0.08          0.00         1.17 o                         
  -4  10   2         72.70         77.11         2.01 o                         
  -3  10   2          0.03          0.00         0.63 o                         
  -2  10   2          0.53          0.00         0.47 o                         
  -1  10   2         22.86         27.69         1.23 o                         
   0  10   2        330.27        324.45         4.14 o                         
   1  10   2        473.35        464.50         5.40 o                         
   2  10   2        202.31        206.45         3.76 o                         
   3  10   2         97.59         95.45         2.35 o                         
   4  10   2         11.81         15.64         1.18 o                         
   5  10   2         40.20         39.30         1.78 o                         
   6  10   2          0.79          2.19         0.94 o                         
   7  10   2         15.31         17.46         1.73 o                         
  -6  11   2         19.22         13.18         1.71 o                         
  -5  11   2          0.67          0.79         1.08 o                         
  -4  11   2          3.32          4.14         1.01 o                         
  -3  11   2        269.74        279.95         4.66 o                         
  -2  11   2          0.07          1.63         1.02 o                         
  -1  11   2        937.55        911.19        36.24 o                         
   0  11   2        226.50        222.46         3.69 o                         
   1  11   2        610.19        606.18         8.46 o                         
   2  11   2         64.13         62.76         2.01 o                         
   3  11   2        109.36        121.55         3.31 o                         
   4  11   2         49.40         49.69         1.90 o                         
   5  11   2          7.75         10.84         1.54 o                         
   6  11   2          2.45          0.31         1.00 o                         
  -6  12   2         10.17          8.13         1.55 o                         
  -5  12   2          1.40          1.01         1.22 o                         
  -4  12   2         15.75         13.33         1.38 o                         
  -3  12   2          6.37          2.78         1.12 o                         
  -2  12   2        118.79        117.94         8.31 o                         
  -1  12   2         28.04         29.60         2.35 o                         
   0  12   2        382.65        374.84         8.48 o                         
   1  12   2        114.06        111.24         7.72 o                         
   2  12   2        217.48        215.14         7.13 o                         
   3  12   2        119.86        110.11         7.96 o                         
   4  12   2          0.78          0.00         1.08 o                         
   5  12   2         11.15         11.37         1.54 o                         
   6  12   2         12.45         10.90         1.63 o                         
  -5  13   2        103.75        108.47         3.59 o                         
  -4  13   2         41.79         42.51         3.11 o                         
  -3  13   2         90.15        103.14         4.37 o                         
  -2  13   2         12.91         11.14         1.76 o                         
  -1  13   2        219.38        227.51         6.30 o                         
   0  13   2        150.76        145.21         4.79 o                         
   1  13   2        213.22        199.73        10.93 o                         
   2  13   2         65.56         65.67         4.75 o                         
   3  13   2          0.44          1.54         1.34 o                         
   4  13   2          0.15          0.00         1.34 o                         
   5  13   2          0.02          0.10         2.02 o                         
  -4  14   2         21.31         18.63         2.50 o                         
  -3  14   2        132.80        142.38         5.21 o                         
  -2  14   2        221.62        221.74         6.89 o                         
  -1  14   2         65.80         62.89         3.27 o                         
   0  14   2          9.45          9.07         1.83 o                         
   1  14   2        184.08        177.53         5.63 o                         
   2  14   2        189.97        184.26         8.55 o                         
   3  14   2        222.86        226.53         6.53 o                         
   4  14   2         78.82         79.78         3.85 o                         
  -3  15   2          8.48         10.17         2.14 o                         
  -2  15   2         18.76         12.59         2.18 o                         
  -1  15   2         68.61         70.92         7.49 o                         
   0  15   2         12.19          7.47         1.93 o                         
   1  15   2        382.60        394.73         9.57 o                         
   2  15   2          9.66         12.94         2.18 o                         
   3  15   2        132.72        151.44         5.37 o                         
  -1  16   2         62.39         62.85         9.15 o                         
   0  16   2          3.81          1.38         1.76 o                         
   1  16   2         54.15         56.10         3.61 o                         
  -9   0   3         48.79         54.89         3.27 o                         
  -7   0   3        418.74        417.94         7.89 o                         
  -5   0   3         52.95         37.94         1.93 o                         
  -3   0   3        228.57        216.95         4.54 o                         
  -1   0   3       2260.41       2178.69        21.72 o                         
   1   0   3        353.04        328.45         5.71 o                         
   3   0   3        262.41        263.81         3.91 o                         
   5   0   3        739.74        754.91        16.52 o                         
   7   0   3        356.53        343.19         7.44 o                         
   9   0   3         68.92         77.53         3.56 o                         
  -9   1   3          1.56          3.95         1.20 o                         
  -8   1   3          1.58          2.69         0.84 o                         
  -7   1   3          1.70          1.87         0.62 o                         
  -6   1   3         19.42         20.47         0.95 o                         
  -5   1   3        350.68        368.11         4.69 o                         
  -4   1   3        968.54        959.18        11.92 o                         
  -3   1   3       1337.45       1395.54        13.22 o                         
  -2   1   3        721.30        711.97         7.01 o                         
  -1   1   3         67.54         64.37         1.08 o                         
   0   1   3        644.53        634.72         5.63 o                         
   1   1   3         85.39         98.93         1.35 o                         
   2   1   3         61.06         64.35         1.05 o                         
   3   1   3          1.55          1.45         0.27 o                         
   4   1   3          0.78          2.58         0.43 o                         
   5   1   3         15.66         21.00         0.61 o                         
   6   1   3        326.55        311.59         4.66 o                         
   7   1   3         10.46         10.74         0.89 o                         
   8   1   3         14.27         14.33         1.12 o                         
   9   1   3          1.34          1.22         1.34 o                         
  -9   2   3          4.16          3.91         1.17 o                         
  -8   2   3          1.36          0.73         0.78 o                         
  -7   2   3        103.86        102.35         2.10 o                         
  -6   2   3          1.37          0.44         0.51 o                         
  -5   2   3          5.95          5.07         0.62 o                         
  -4   2   3        209.13        194.50         2.88 o                         
  -3   2   3        222.55        228.29         2.83 o                         
  -2   2   3       3785.05       3760.29        31.57 o                         
  -1   2   3       2395.87       2269.37        17.93 o                         
   0   2   3       6242.42       5982.22        49.61 o                         
   1   2   3         68.72         72.16         1.32 o                         
   2   2   3        454.22        433.84         4.74 o                         
   3   2   3        113.90        111.66         1.73 o                         
   4   2   3         90.27         79.69         1.10 o                         
   5   2   3        290.29        299.64         3.11 o                         
   6   2   3        170.65        156.82         2.89 o                         
   7   2   3         23.94         24.14         1.27 o                         
   8   2   3        107.89        105.63         2.64 o                         
   9   2   3          4.00          4.62         1.10 o                         
  -9   3   3         61.08         69.62         3.09 o                         
  -8   3   3          0.06          0.41         0.78 o                         
  -7   3   3        129.18        133.27         2.44 o                         
  -6   3   3         57.55         57.02         1.54 o                         
  -5   3   3        135.55        123.66         2.32 o                         
  -4   3   3          3.35          3.60         0.53 o                         
  -3   3   3         62.24         79.52         1.37 o                         
  -2   3   3         25.08         31.03         0.82 o                         
  -1   3   3       3116.14       3279.31        29.29 o                         
   0   3   3        796.82        777.51         6.44 o                         
   1   3   3         60.12         74.73         0.98 o                         
   2   3   3        110.53        112.32         1.38 o                         
   3   3   3        679.99        733.80         7.75 o                         
   4   3   3         48.84         52.13         0.87 o                         
   5   3   3         31.64         28.80         0.74 o                         
   6   3   3         28.32         26.96         1.04 o                         
   7   3   3        416.78        415.14         6.08 o                         
   8   3   3         11.04         13.01         1.65 o                         
  -8   4   3         96.78         98.34         2.57 o                         
  -7   4   3         22.76         23.85         1.12 o                         
  -6   4   3        259.53        246.70         3.85 o                         
  -5   4   3         39.71         39.37         1.46 o                         
  -4   4   3         58.44         49.57         1.20 o                         
  -3   4   3        123.34        115.58         1.65 o                         
  -2   4   3        495.28        499.24         4.62 o                         
  -1   4   3         11.98          8.11         0.60 o                         
   0   4   3       2233.39       2356.81        19.92 o                         
   1   4   3        718.42        647.94         5.40 o                         
   2   4   3       1146.47       1153.31         9.93 o                         
   3   4   3         17.44         16.91         0.53 o                         
   4   4   3        941.71        934.47         8.24 o                         
   5   4   3         22.27         24.00         0.93 o                         
   6   4   3        184.40        171.48         2.73 o                         
   7   4   3         22.80         25.76         1.71 o                         
   8   4   3          6.86          7.14         1.04 o                         
  -8   5   3        292.48        283.30         5.42 o                         
  -7   5   3         90.45         93.40         2.09 o                         
  -6   5   3       1742.40       1723.92        18.21 o                         
  -5   5   3        193.72        199.21         2.86 o                         
  -4   5   3       1566.33       1545.15        12.81 o                         
  -3   5   3         41.91         46.04         1.03 o                         
  -2   5   3        535.35        566.87         5.38 o                         
  -1   5   3         86.79        110.14         1.88 o                         
   0   5   3        605.64        644.06         6.02 o                         
   1   5   3         71.12         85.90         0.95 o                         
   2   5   3         59.33         79.54         1.31 o                         
   3   5   3         16.62         19.74         0.58 o                         
   4   5   3          1.25          1.76         0.60 o                         
   5   5   3        354.52        341.40         4.79 o                         
   6   5   3         10.96         12.77         0.90 o                         
   7   5   3         48.86         49.92         1.87 o                         
   8   5   3         37.04         41.20         1.89 o                         
  -8   6   3          7.10          6.37         1.18 o                         
  -7   6   3        352.24        349.24         5.21 o                         
  -6   6   3        367.17        378.11         5.27 o                         
  -5   6   3       1141.43       1100.67        11.10 o                         
  -4   6   3       2071.59       2060.33        16.81 o                         
  -3   6   3        433.30        403.60         4.28 o                         
  -2   6   3       1727.26       1813.63        13.85 o                         
  -1   6   3         59.00         51.96         1.05 o                         
   0   6   3        956.18       1015.49         9.20 o                         
   1   6   3        710.97        651.06         5.94 o                         
   2   6   3       1293.05       1357.10        12.47 o                         
   3   6   3        205.44        205.88         2.27 o                         
   4   6   3        811.61        855.26         8.74 o                         
   5   6   3         59.78         65.44         1.29 o                         
   6   6   3        644.75        625.20         7.44 o                         
   7   6   3        228.48        230.08         4.22 o                         
   8   6   3        271.79        270.25         5.01 o                         
  -8   7   3         16.39         15.07         2.50 o                         
  -7   7   3         14.06         20.13         1.56 o                         
  -6   7   3         71.59         65.85         1.93 o                         
  -5   7   3          0.13          0.00         0.57 o                         
  -4   7   3         42.68         42.22         1.26 o                         
  -3   7   3         47.92         41.43         1.15 o                         
  -2   7   3         93.34        102.72         1.86 o                         
  -1   7   3        194.03        207.47         2.34 o                         
   0   7   3        742.19        762.77         6.59 o                         
   1   7   3         28.16         25.32         0.80 o                         
   2   7   3        130.53        136.91         2.46 o                         
   3   7   3        719.75        739.79         8.19 o                         
   4   7   3         14.90         17.93         0.78 o                         
   5   7   3        486.04        484.47         4.94 o                         
   6   7   3          6.85          5.93         0.75 o                         
   7   7   3        115.16        108.14         2.82 o                         
   8   7   3         74.43         68.41         2.85 o                         
  -8   8   3         11.07         12.52         1.49 o                         
  -7   8   3         32.52         33.11         1.80 o                         
  -6   8   3         51.12         55.42         1.72 o                         
  -5   8   3         32.35         30.78         1.27 o                         
  -4   8   3          5.84          5.76         0.77 o                         
  -3   8   3        503.72        505.17         5.69 o                         
  -2   8   3          2.03          2.98         0.48 o                         
  -1   8   3        177.39        176.25         2.28 o                         
   0   8   3       1654.21       1636.90        14.56 o                         
   1   8   3         70.58         73.80         1.65 o                         
   2   8   3       2941.05       2800.16        31.71 o                         
   3   8   3          1.40          1.50         0.51 o                         
   4   8   3         94.02         92.32         1.66 o                         
   5   8   3         93.55         87.43         1.75 o                         
   6   8   3         14.33         10.00         0.96 o                         
   7   8   3         15.94         15.65         1.63 o                         
  -7   9   3         30.01         29.11         1.75 o                         
  -6   9   3         35.13         39.56         2.26 o                         
  -5   9   3          0.06          0.00         0.75 o                         
  -4   9   3          0.88          0.45         0.68 o                         
  -3   9   3        382.81        380.49         4.66 o                         
  -2   9   3          0.05          0.00         0.41 o                         
  -1   9   3         13.16         15.67         1.00 o                         
   0   9   3         19.13         18.56         0.82 o                         
   1   9   3        127.57        126.05         2.26 o                         
   2   9   3        122.75        115.62         2.51 o                         
   3   9   3         12.06         14.20         1.05 o                         
   4   9   3         93.59         84.08         1.92 o                         
   5   9   3          3.62          6.67         1.00 o                         
   6   9   3         37.36         38.20         1.78 o                         
   7   9   3          0.00          0.00         1.03 o                         
  -7  10   3        171.60        204.46         3.97 o                         
  -6  10   3         38.05         37.84         2.01 o                         
  -5  10   3        145.25        148.68         3.35 o                         
  -4  10   3          0.27          0.00         0.86 o                         
  -3  10   3        135.54        138.27         3.00 o                         
  -2  10   3        186.61        189.51         2.89 o                         
  -1  10   3        506.28        510.05         5.77 o                         
   0  10   3        149.92        156.62         2.55 o                         
   1  10   3       1514.14       1490.91        17.93 o                         
   2  10   3         81.65         90.31         2.29 o                         
   3  10   3       1012.60        994.03        12.52 o                         
   4  10   3        235.55        235.45         4.13 o                         
   5  10   3        153.49        154.43         2.92 o                         
   6  10   3          0.03          0.64         0.94 o                         
   7  10   3         40.80         44.67         3.19 o                         
  -6  11   3         15.19         14.23         1.77 o                         
  -5  11   3         26.07         27.77         1.65 o                         
  -4  11   3         44.87         43.27         1.93 o                         
  -3  11   3        460.54        448.78         6.59 o                         
  -2  11   3        145.86        142.59         6.17 o                         
  -1  11   3        440.65        434.61         9.32 o                         
   0  11   3        263.03        255.89         5.30 o                         
   1  11   3         56.70         54.33         1.96 o                         
   2  11   3         26.59         25.90         1.44 o                         
   3  11   3          4.20          4.08         1.05 o                         
   4  11   3         37.81         35.01         1.98 o                         
   5  11   3         15.69          9.97         1.40 o                         
   6  11   3         17.04         20.74         1.59 o                         
  -6  12   3          6.33          6.33         1.53 o                         
  -5  12   3         53.82         54.18         4.76 o                         
  -4  12   3         19.51         16.79         1.50 o                         
  -3  12   3          1.14          0.33         1.69 o                         
  -2  12   3         73.76         68.99         3.27 o                         
  -1  12   3         24.12         21.48         2.10 o                         
   0  12   3         10.22         11.33         1.76 o                         
   1  12   3          3.59          4.51         1.34 o                         
   2  12   3         22.19         20.29         2.97 o                         
   3  12   3          1.64          0.48         0.96 o                         
   4  12   3         65.00         70.08         3.18 o                         
   5  12   3         27.27         27.11         2.33 o                         
  -5  13   3         56.24         63.20         3.69 o                         
  -4  13   3         45.88         53.88         2.77 o                         
  -3  13   3         62.78         68.66         3.80 o                         
  -2  13   3         11.03         11.96         2.02 o                         
  -1  13   3          6.71          3.80         1.59 o                         
   0  13   3          0.15          0.00         2.14 o                         
   1  13   3          5.71          3.49         3.33 o                         
   2  13   3         59.05         56.37         3.45 o                         
   3  13   3         59.72         64.45         7.25 o                         
   4  13   3        106.70        100.78         3.99 o                         
   5  13   3          2.39          1.41         1.59 o                         
  -4  14   3          7.83          6.85         1.93 o                         
  -3  14   3         51.50         53.86         2.87 o                         
  -2  14   3        116.74        126.51         6.42 o                         
  -1  14   3         50.12         52.23         3.18 o                         
   0  14   3         94.53         98.16         4.19 o                         
   1  14   3         28.43         31.54         3.09 o                         
   2  14   3          1.41          3.13         1.59 o                         
   3  14   3        192.00        211.59         6.26 o                         
   4  14   3          8.23          7.13         1.83 o                         
  -3  15   3          0.92          0.00         1.52 o                         
  -2  15   3         30.37         27.33         2.67 o                         
  -1  15   3          9.12         13.92         2.85 o                         
   0  15   3          2.02          0.00         1.59 o                         
   1  15   3          2.22          1.31         1.59 o                         
   2  15   3         28.84         29.33         6.06 o                         
  -8   0   4         45.31         40.69         2.17 o                         
  -6   0   4        189.62        172.62         4.77 o                         
  -4   0   4        370.36        323.75         5.57 o                         
  -2   0   4          0.57          0.00         0.46 o                         
   0   0   4        370.06        379.25         4.87 o                         
   2   0   4        498.55        500.20        11.88 o                         
   4   0   4          2.16          5.45         0.72 o                         
   6   0   4          0.87          1.79         0.91 o                         
   8   0   4         32.22         34.38         2.15 o                         
  -9   1   4          9.18         10.72         1.40 o                         
  -8   1   4          1.09          0.41         0.65 o                         
  -7   1   4         62.11         60.69         1.67 o                         
  -6   1   4         15.42         12.68         0.96 o                         
  -5   1   4         35.69         32.95         1.75 o                         
  -4   1   4          0.01          0.00         0.50 o                         
  -3   1   4        442.08        394.00         4.44 o                         
  -2   1   4        142.80        185.57         2.42 o                         
  -1   1   4         25.75         28.78         0.92 o                         
   0   1   4         11.04         19.21         0.75 o                         
   1   1   4       1078.14       1058.05         9.85 o                         
   2   1   4        337.01        323.45         4.18 o                         
   3   1   4       1565.76       1588.12        14.37 o                         
   4   1   4        192.70        198.31         2.30 o                         
   5   1   4          0.74          0.82         0.37 o                         
   6   1   4          5.11          2.87         0.63 o                         
   7   1   4          0.82          0.75         0.63 o                         
   8   1   4          0.46          0.65         0.72 o                         
  -8   2   4          1.11          2.27         0.70 o                         
  -7   2   4         53.66         56.88         1.64 o                         
  -6   2   4         44.97         41.82         1.48 o                         
  -5   2   4        401.48        399.97         6.24 o                         
  -4   2   4        304.45        325.05         4.35 o                         
  -3   2   4       1284.42       1252.08        12.12 o                         
  -2   2   4         90.31        103.39         1.64 o                         
  -1   2   4        639.13        637.92         7.61 o                         
   0   2   4        933.77        935.42         8.25 o                         
   1   2   4         49.27         75.34         1.28 o                         
   2   2   4        586.55        637.79         7.54 o                         
   3   2   4         90.55        110.21         1.75 o                         
   4   2   4          5.32          6.57         0.66 o                         
   5   2   4          9.20          7.91         0.45 o                         
   6   2   4          7.57          7.69         0.78 o                         
   7   2   4          0.93          1.64         0.72 o                         
   8   2   4          1.37          0.44         0.75 o                         
  -8   3   4          0.01          0.00         0.79 o                         
  -7   3   4        239.43        230.49         3.46 o                         
  -6   3   4          2.26          1.59         0.70 o                         
  -5   3   4         94.95         87.90         1.99 o                         
  -4   3   4        233.24        216.85         3.31 o                         
  -3   3   4         40.07         40.64         1.08 o                         
  -2   3   4        305.37        296.39         3.28 o                         
  -1   3   4        764.39        829.35         7.58 o                         
   0   3   4        796.74        868.90         7.24 o                         
   1   3   4        387.75        438.68         4.43 o                         
   2   3   4       2051.72       2153.95        21.71 o                         
   3   3   4         39.77         39.05         1.32 o                         
   4   3   4        483.97        483.72         5.58 o                         
   5   3   4        196.59        197.83         2.28 o                         
   6   3   4         85.22         85.12         2.52 o                         
   7   3   4         25.36         22.78         1.58 o                         
   8   3   4        277.19        264.62         4.63 o                         
  -8   4   4        177.20        181.75         3.62 o                         
  -7   4   4         37.96         41.76         1.46 o                         
  -6   4   4          0.10          0.00         0.65 o                         
  -5   4   4        503.37        505.30         6.28 o                         
  -4   4   4         61.55         67.87         1.47 o                         
  -3   4   4        566.93        557.75         5.30 o                         
  -2   4   4       2456.01       2453.14        19.74 o                         
  -1   4   4        147.76        155.18         2.15 o                         
   0   4   4       2076.73       2254.35        20.77 o                         
   1   4   4        169.17        173.93         2.04 o                         
   2   4   4        265.41        274.63         3.30 o                         
   3   4   4         59.52         59.50         1.23 o                         
   4   4   4        163.82        171.72         2.95 o                         
   5   4   4          9.25          9.31         0.88 o                         
   6   4   4          4.34          3.80         0.67 o                         
   7   4   4          5.45          5.31         0.87 o                         
   8   4   4          3.50          5.09         0.98 o                         
  -8   5   4         14.52         12.42         1.38 o                         
  -7   5   4          3.48          2.56         0.72 o                         
  -6   5   4          1.70          1.90         0.73 o                         
  -5   5   4         12.16         11.76         0.98 o                         
  -4   5   4        139.13        134.83         1.99 o                         
  -3   5   4         85.85         90.20         1.64 o                         
  -2   5   4        661.68        691.88         6.28 o                         
  -1   5   4       1954.88       1936.98        18.17 o                         
   0   5   4       2541.30       2698.47        24.83 o                         
   1   5   4       2244.54       2244.23        20.27 o                         
   2   5   4          0.40          0.75         0.40 o                         
   3   5   4        530.33        491.74         6.11 o                         
   4   5   4        239.23        241.68         2.62 o                         
   5   5   4        159.43        161.18         2.24 o                         
   6   5   4          0.60          0.44         0.71 o                         
   7   5   4         71.98         76.64         2.21 o                         
   8   5   4          5.96          4.80         1.05 o                         
  -8   6   4         69.50         75.32         2.70 o                         
  -7   6   4         28.59         33.32         1.55 o                         
  -6   6   4        302.17        299.22         4.57 o                         
  -5   6   4          1.45          1.53         0.69 o                         
  -4   6   4        999.04        971.37         9.82 o                         
  -3   6   4        482.33        465.76         4.57 o                         
  -2   6   4       1027.29        976.85         9.89 o                         
  -1   6   4        724.12        756.20         7.75 o                         
   0   6   4         36.88         38.10         1.04 o                         
   1   6   4         49.06         49.49         1.88 o                         
   2   6   4        255.03        260.21         3.25 o                         
   3   6   4         61.73         66.27         1.51 o                         
   4   6   4       1051.77       1047.34        11.12 o                         
   5   6   4          3.46          3.81         0.50 o                         
   6   6   4        215.57        200.21         3.94 o                         
   7   6   4          0.04          0.00         0.88 o                         
   8   6   4          0.59          0.50         1.27 o                         
  -8   7   4         13.15         11.32         1.39 o                         
  -7   7   4         16.26         13.25         2.23 o                         
  -6   7   4        148.93        153.19         3.41 o                         
  -5   7   4        637.15        625.68         7.09 o                         
  -4   7   4          0.47          0.00         0.48 o                         
  -3   7   4       1200.22       1197.98        11.67 o                         
  -2   7   4          0.81          1.51         0.59 o                         
  -1   7   4        763.33        773.41         8.03 o                         
   0   7   4        316.91        326.53         3.64 o                         
   1   7   4        232.05        238.60         3.07 o                         
   2   7   4        533.32        538.57         6.01 o                         
   3   7   4        244.43        250.30         3.45 o                         
   4   7   4       1042.93       1023.44        12.33 o                         
   5   7   4        354.29        339.48         5.65 o                         
   6   7   4        769.53        719.60         9.40 o                         
   7   7   4        117.57        106.11         3.16 o                         
  -7   8   4        393.51        408.20         6.66 o                         
  -6   8   4        392.62        383.22         5.62 o                         
  -5   8   4        238.08        240.37         4.62 o                         
  -4   8   4        691.85        669.88         7.38 o                         
  -3   8   4        363.85        340.73         3.98 o                         
  -2   8   4        282.65        274.62         3.83 o                         
  -1   8   4        176.22        160.29         2.19 o                         
   0   8   4        140.24        143.13         1.92 o                         
   1   8   4         50.41         52.92         1.57 o                         
   2   8   4         32.70         35.06         1.78 o                         
   3   8   4        448.66        443.53         7.48 o                         
   4   8   4         84.46         79.14         1.91 o                         
   5   8   4         35.57         41.87         1.37 o                         
   6   8   4         18.26         15.27         1.35 o                         
   7   8   4        230.76        211.20         4.82 o                         
  -7   9   4        101.46         99.54         3.08 o                         
  -6   9   4         46.04         44.15         1.85 o                         
  -5   9   4          0.52          0.00         0.80 o                         
  -4   9   4        136.03        135.01         3.02 o                         
  -3   9   4        292.82        292.11         4.69 o                         
  -2   9   4        223.50        211.09         4.98 o                         
  -1   9   4        332.73        330.62         3.74 o                         
   0   9   4        313.65        314.02         4.03 o                         
   1   9   4         34.87         35.55         1.47 o                         
   2   9   4        614.83        614.37         8.21 o                         
   3   9   4         52.06         54.10         1.65 o                         
   4   9   4        121.23        128.71         2.68 o                         
   5   9   4        152.54        153.19         3.03 o                         
   6   9   4          0.68          0.23         0.77 o                         
   7   9   4         98.14         96.92         4.45 o                         
  -6  10   4        112.81        124.94         3.39 o                         
  -5  10   4          3.30          2.52         1.05 o                         
  -4  10   4         34.43         38.01         1.80 o                         
  -3  10   4        198.70        197.63         3.79 o                         
  -2  10   4          0.29          0.00         0.73 o                         
  -1  10   4          7.81          7.13         0.73 o                         
   0  10   4         70.22         73.07         2.13 o                         
   1  10   4       1028.46       1014.99        12.84 o                         
   2  10   4        249.73        255.37         4.33 o                         
   3  10   4        184.55        185.85         3.50 o                         
   4  10   4         70.91         68.97         2.02 o                         
   5  10   4         25.10         27.22         1.45 o                         
   6  10   4         25.83         27.56         3.56 o                         
  -6  11   4          0.07          0.34         1.25 o                         
  -5  11   4        136.49        142.72         3.46 o                         
  -4  11   4        327.29        325.42         5.51 o                         
  -3  11   4         40.65         38.26         2.33 o                         
  -2  11   4        398.52        400.45         8.97 o                         
  -1  11   4         65.59         62.50         2.94 o                         
   0  11   4         30.42         27.85         1.73 o                         
   1  11   4        189.64        185.76         4.32 o                         
   2  11   4         93.92         95.89         2.94 o                         
   3  11   4        312.80        315.24         6.07 o                         
   4  11   4        220.64        233.01         5.03 o                         
   5  11   4        207.38        218.87         4.85 o                         
   6  11   4         96.73         99.33         6.18 o                         
  -5  12   4        426.10        463.01         9.10 o                         
  -4  12   4          3.57          5.90         1.21 o                         
  -3  12   4         96.88         98.81         3.93 o                         
  -2  12   4         72.74         74.81         3.52 o                         
  -1  12   4          7.88          8.71         1.68 o                         
   0  12   4         12.52         14.69         2.38 o                         
   1  12   4         81.15         90.00         3.69 o                         
   2  12   4          0.12          0.24         1.54 o                         
   3  12   4         11.20         14.28         1.54 o                         
   4  12   4         44.48         51.98         2.48 o                         
   5  12   4          2.75          8.62         1.83 o                         
  -4  13   4         12.97         13.38         1.89 o                         
  -3  13   4         16.72         20.01         1.99 o                         
  -2  13   4         49.75         48.34         4.63 o                         
  -1  13   4          5.14          5.92         1.59 o                         
   0  13   4         62.42         63.10         3.25 o                         
   1  13   4          2.41          3.37         1.42 o                         
   2  13   4        127.11        133.53         4.50 o                         
   3  13   4         81.51         80.63         3.59 o                         
   4  13   4         22.12         23.42         2.33 o                         
  -3  14   4         20.60         21.92         2.19 o                         
  -2  14   4          0.87          0.00         1.51 o                         
  -1  14   4         45.67         48.67         3.25 o                         
   0  14   4         31.43         31.42         4.04 o                         
   1  14   4         68.36         59.51         3.25 o                         
   2  14   4         11.33         11.65         1.88 o                         
   3  14   4          0.01          0.00         1.42 o                         
  -2  15   4         57.54         49.58         3.53 o                         
  -1  15   4         35.23         44.25         3.35 o                         
   0  15   4         68.03         70.10         3.85 o                         
   1  15   4         39.63         40.90         3.11 o                         
   2  15   4         11.86         16.43         2.33 o                         
  -7   0   5         11.45          7.46         1.20 o                         
  -5   0   5         95.98         92.51         4.51 o                         
  -3   0   5          1.39          0.70         0.68 o                         
  -1   0   5         23.65         22.42         1.28 o                         
   1   0   5       1591.58       1596.90        20.90 o                         
   3   0   5       1074.83       1177.91        26.61 o                         
   5   0   5        779.65        773.17        10.78 o                         
   7   0   5        277.97        268.13         6.22 o                         
  -8   1   5        368.73        369.57         5.37 o                         
  -7   1   5         88.53         89.59         2.07 o                         
  -6   1   5        575.13        569.21        11.94 o                         
  -5   1   5         83.23         88.45         2.76 o                         
  -4   1   5        130.18        125.14         2.43 o                         
  -3   1   5        119.53        108.70         2.00 o                         
  -2   1   5       1302.40       1244.67        12.06 o                         
  -1   1   5        552.94        537.11         6.18 o                         
   0   1   5       1974.64       2020.31        17.23 o                         
   1   1   5        246.05        242.44         3.20 o                         
   2   1   5        108.38        116.53         1.90 o                         
   3   1   5         12.38         10.17         0.66 o                         
   4   1   5        276.65        272.13         3.46 o                         
   5   1   5         21.36         20.80         0.80 o                         
   6   1   5        295.33        276.69         4.31 o                         
   7   1   5          1.16          2.54         0.70 o                         
   8   1   5          7.18          7.60         0.98 o                         
  -8   2   5        116.29        116.71         2.76 o                         
  -7   2   5         16.75         17.87         1.21 o                         
  -6   2   5         43.00         41.05         1.79 o                         
  -5   2   5         26.09         27.72         1.47 o                         
  -4   2   5          3.51          6.06         1.20 o                         
  -3   2   5         91.00        101.94         2.13 o                         
  -2   2   5         63.59         57.50         1.36 o                         
  -1   2   5        263.92        288.01         3.19 o                         
   0   2   5        206.41        199.65         2.31 o                         
   1   2   5         97.90        135.83         2.11 o                         
   2   2   5        355.94        357.57         3.72 o                         
   3   2   5        191.53        205.84         2.54 o                         
   4   2   5        215.01        208.89         3.45 o                         
   5   2   5          8.97          8.75         0.68 o                         
   6   2   5         79.72         79.83         1.89 o                         
   7   2   5         23.14         24.64         1.54 o                         
   8   2   5         12.12         16.21         1.19 o                         
  -8   3   5          5.31          3.98         1.72 o                         
  -7   3   5        161.65        163.52         3.24 o                         
  -6   3   5         14.55         13.92         1.01 o                         
  -5   3   5         34.50         34.22         1.92 o                         
  -4   3   5         87.91         89.45         2.06 o                         
  -3   3   5        283.84        268.18         3.50 o                         
  -2   3   5        165.25        200.84         2.80 o                         
  -1   3   5       3157.89       3070.61        26.07 o                         
   0   3   5         37.58         43.08         1.23 o                         
   1   3   5       1812.18       1857.85        17.87 o                         
   2   3   5        475.14        492.45         5.48 o                         
   3   3   5        291.04        290.59         4.75 o                         
   4   3   5          5.62          6.02         0.72 o                         
   5   3   5        130.90        118.11         2.99 o                         
   6   3   5        109.68        103.34         2.23 o                         
   7   3   5          5.29          6.35         0.83 o                         
   8   3   5          2.99          2.91         0.77 o                         
  -8   4   5        156.43        162.60         3.86 o                         
  -7   4   5         70.35         71.69         3.09 o                         
  -6   4   5         32.42         31.87         1.44 o                         
  -5   4   5          0.17          0.17         0.79 o                         
  -4   4   5          0.76          1.91         0.69 o                         
  -3   4   5         82.56         72.40         1.53 o                         
  -2   4   5          2.23          3.41         0.55 o                         
  -1   4   5        418.33        471.97         4.81 o                         
   0   4   5         26.42         34.05         0.98 o                         
   1   4   5        650.88        680.27         6.79 o                         
   2   4   5         53.06         56.17         1.23 o                         
   3   4   5        431.54        423.50         6.25 o                         
   4   4   5          0.32          0.00         0.67 o                         
   5   4   5        624.46        614.36         9.41 o                         
   6   4   5         79.93         81.46         1.86 o                         
   7   4   5         61.48         61.98         1.96 o                         
   8   4   5          6.72          8.33         1.03 o                         
  -8   5   5         80.42         83.73         2.82 o                         
  -7   5   5         32.82         35.47         1.88 o                         
  -6   5   5        215.09        215.06         3.74 o                         
  -5   5   5         25.27         27.94         1.33 o                         
  -4   5   5        553.96        553.71         5.92 o                         
  -3   5   5          9.09          6.31         0.68 o                         
  -2   5   5        308.33        299.58         3.58 o                         
  -1   5   5        120.49        120.94         1.98 o                         
   0   5   5        190.58        169.70         2.34 o                         
   1   5   5         53.10         55.11         1.37 o                         
   2   5   5        577.48        588.12         8.06 o                         
   3   5   5          0.25          0.00         0.31 o                         
   4   5   5        107.88        110.51         3.35 o                         
   5   5   5        355.15        351.13         6.15 o                         
   6   5   5         31.80         36.94         2.26 o                         
   7   5   5         56.01         53.12         1.84 o                         
   8   5   5         40.74         41.53         1.86 o                         
  -8   6   5          0.19          0.00         1.27 o                         
  -7   6   5        137.98        136.14         3.45 o                         
  -6   6   5         11.30         10.05         1.19 o                         
  -5   6   5        764.88        734.80         8.07 o                         
  -4   6   5        103.40        100.01         1.80 o                         
  -3   6   5         97.57         95.09         1.86 o                         
  -2   6   5         88.35         78.95         1.62 o                         
  -1   6   5         74.80         88.03         1.72 o                         
   0   6   5          4.83          5.27         0.58 o                         
   1   6   5        129.93        149.64         2.28 o                         
   2   6   5        299.76        303.11         4.31 o                         
   3   6   5        315.65        312.81         4.36 o                         
   4   6   5        948.06        956.05        11.40 o                         
   5   6   5         98.72         97.22         2.27 o                         
   6   6   5        175.06        174.53         3.60 o                         
   7   6   5          8.25          8.68         1.12 o                         
  -7   7   5        112.27        118.29         3.27 o                         
  -6   7   5        199.13        202.82         4.15 o                         
  -5   7   5        428.48        442.88         6.80 o                         
  -4   7   5          1.71          0.14         0.65 o                         
  -3   7   5        486.75        468.43         4.75 o                         
  -2   7   5         90.22         91.81         1.89 o                         
  -1   7   5        182.40        163.13         2.53 o                         
   0   7   5         97.90        103.89         1.86 o                         
   1   7   5       1048.54       1011.41        12.02 o                         
   2   7   5        654.97        666.17         7.38 o                         
   3   7   5       1398.84       1382.77        16.25 o                         
   4   7   5        192.15        188.38         3.04 o                         
   5   7   5        305.60        305.03         7.23 o                         
   6   7   5         33.57         32.72         2.67 o                         
   7   7   5         63.67         66.59         2.53 o                         
  -7   8   5         79.66         83.97         3.36 o                         
  -6   8   5        311.09        306.38         5.46 o                         
  -5   8   5        185.23        189.60         3.51 o                         
  -4   8   5         53.75         55.97         1.80 o                         
  -3   8   5        487.12        493.37         6.29 o                         
  -2   8   5         90.93         85.41         1.65 o                         
  -1   8   5        102.47         98.29         1.98 o                         
   0   8   5         45.25         45.58         1.29 o                         
   1   8   5          9.42         10.79         0.66 o                         
   2   8   5        211.27        207.80         3.55 o                         
   3   8   5         52.06         55.81         1.61 o                         
   4   8   5         15.03         14.65         0.92 o                         
   5   8   5        150.99        140.17         2.67 o                         
   6   8   5          7.64          6.04         2.38 o                         
   7   8   5         63.65         49.28         3.42 o                         
  -7   9   5          0.97          0.00         1.17 o                         
  -6   9   5         27.83         27.78         1.59 o                         
  -5   9   5        149.98        155.11         3.18 o                         
  -4   9   5        712.33        700.78         9.46 o                         
  -3   9   5       1053.13       1025.37        12.74 o                         
  -2   9   5       1488.63       1514.27        16.06 o                         
  -1   9   5        864.84        821.78        14.91 o                         
   0   9   5        644.35        666.95         7.08 o                         
   1   9   5        387.66        376.44         7.27 o                         
   2   9   5        102.46        107.71         2.48 o                         
   3   9   5         68.14         71.44         1.91 o                         
   4   9   5         55.72         60.28         1.74 o                         
   5   9   5         22.09         25.51         1.24 o                         
   6   9   5        102.26         98.62         5.23 o                         
  -6  10   5         94.80        106.59         2.80 o                         
  -5  10   5          0.78          2.37         1.03 o                         
  -4  10   5          0.51          0.90         0.94 o                         
  -3  10   5         53.77         51.75         1.96 o                         
  -2  10   5         58.90         61.43         3.16 o                         
  -1  10   5        304.03        313.84         4.79 o                         
   0  10   5         83.09         74.89         2.58 o                         
   1  10   5        293.44        306.19         5.09 o                         
   2  10   5         49.86         48.28         1.75 o                         
   3  10   5        116.63        113.01         2.66 o                         
   4  10   5          2.48          0.75         0.81 o                         
   5  10   5        136.05        134.40         3.22 o                         
   6  10   5        213.63        213.86         9.27 o                         
  -5  11   5         16.58         16.36         1.54 o                         
  -4  11   5         30.62         39.50         1.95 o                         
  -3  11   5        125.15        131.20         3.14 o                         
  -2  11   5          1.29          1.19         1.34 o                         
  -1  11   5        128.79        131.86         4.53 o                         
   0  11   5          2.88          2.81         2.34 o                         
   1  11   5         23.45         21.37         1.63 o                         
   2  11   5         32.15         35.35         3.07 o                         
   3  11   5         41.94         41.16         2.10 o                         
   4  11   5         62.48         62.00         2.53 o                         
   5  11   5         18.63         24.48         3.56 o                         
  -5  12   5         20.20         25.51         2.28 o                         
  -4  12   5        127.81        123.68         4.07 o                         
  -3  12   5         17.10         17.73         1.95 o                         
  -2  12   5         29.96         29.92         2.57 o                         
  -1  12   5         51.53         52.69         2.94 o                         
   0  12   5        290.15        284.05        11.64 o                         
   1  12   5         74.11         73.29         3.35 o                         
   2  12   5        162.96        158.04         4.90 o                         
   3  12   5         58.42         63.48         3.02 o                         
   4  12   5          1.33          0.00         1.14 o                         
  -4  13   5         33.75         33.12         2.50 o                         
  -3  13   5         59.09         68.14         4.16 o                         
  -2  13   5         19.14         18.21         2.33 o                         
  -1  13   5        183.82        188.26         5.95 o                         
   0  13   5         11.12          9.24         2.02 o                         
   1  13   5         79.06         88.71         3.85 o                         
   2  13   5         20.15         19.81         2.17 o                         
   3  13   5         22.15         25.81         2.40 o                         
   4  13   5         44.29         39.98         2.80 o                         
  -3  14   5          1.64          0.00         2.18 o                         
  -2  14   5         11.48          8.09         2.02 o                         
  -1  14   5         18.91         16.43         2.33 o                         
   0  14   5         11.23          5.33         1.76 o                         
   1  14   5         90.30         82.57         3.82 o                         
   2  14   5         10.03          7.62         2.38 o                         
  -8   0   6         48.80         44.99         2.77 o                         
  -6   0   6        105.06         95.84         3.82 o                         
  -4   0   6        389.02        370.43         6.61 o                         
  -2   0   6        528.52        539.59         8.36 o                         
   0   0   6        689.91        703.26        10.15 o                         
   2   0   6       3061.31       3032.46        47.80 o                         
   4   0   6       1621.96       1670.78        30.77 o                         
   6   0   6         51.20         44.54         2.15 o                         
   8   0   6         18.24         20.28         4.28 o                         
  -8   1   6         84.46         84.16         2.61 o                         
  -7   1   6         34.11         40.78         2.25 o                         
  -6   1   6        278.54        278.80         5.06 o                         
  -5   1   6        236.60        247.68         7.41 o                         
  -4   1   6        304.54        294.95         6.49 o                         
  -3   1   6          1.45          1.36         0.93 o                         
  -2   1   6         29.47         31.43         1.21 o                         
  -1   1   6        565.89        591.45         6.29 o                         
   0   1   6          0.24          0.28         0.52 o                         
   1   1   6        277.74        271.33         3.25 o                         
   2   1   6         25.02         23.81         0.91 o                         
   3   1   6         62.95         70.85         1.54 o                         
   4   1   6         11.10         14.73         0.72 o                         
   5   1   6        246.67        233.39         5.23 o                         
   6   1   6         44.61         44.37         1.51 o                         
   7   1   6        147.54        140.37         2.96 o                         
   8   1   6          2.23          4.62         0.89 o                         
  -8   2   6         97.21         90.48         3.05 o                         
  -7   2   6        135.60        126.48         3.19 o                         
  -6   2   6        190.46        174.58         3.81 o                         
  -5   2   6        443.55        428.04         6.59 o                         
  -4   2   6         13.00         15.31         1.12 o                         
  -3   2   6        707.39        698.37         7.53 o                         
  -2   2   6         96.95         82.30         1.86 o                         
  -1   2   6        501.38        482.12         7.48 o                         
   0   2   6        122.58        129.88         1.99 o                         
   1   2   6        608.52        609.12         6.22 o                         
   2   2   6         63.73         78.77         1.36 o                         
   3   2   6        714.97        730.91         7.09 o                         
   4   2   6         24.25         23.05         1.90 o                         
   5   2   6        240.77        239.91         4.80 o                         
   6   2   6         13.82         12.81         1.13 o                         
   7   2   6         82.82         84.43         2.19 o                         
   8   2   6         20.68         22.72         1.36 o                         
  -8   3   6          3.72          5.73         1.06 o                         
  -7   3   6        127.81        135.55         3.36 o                         
  -6   3   6        156.21        156.57         4.12 o                         
  -5   3   6         21.76         22.48         1.43 o                         
  -4   3   6        635.54        624.76         8.67 o                         
  -3   3   6         69.65         67.58         1.68 o                         
  -2   3   6        108.42         99.06         1.98 o                         
  -1   3   6        112.73        101.28         1.84 o                         
   0   3   6          1.73          0.48         0.55 o                         
   1   3   6         16.02         22.22         0.94 o                         
   2   3   6         35.02         30.58         1.06 o                         
   3   3   6          3.74          4.23         0.42 o                         
   4   3   6         50.44         51.17         2.26 o                         
   5   3   6         10.29          9.27         1.66 o                         
   6   3   6        185.78        190.62         4.16 o                         
   7   3   6        114.45        109.66         2.44 o                         
  -8   4   6          1.24          1.95         0.88 o                         
  -7   4   6         64.38         59.83         2.30 o                         
  -6   4   6        448.07        428.90         6.63 o                         
  -5   4   6        114.19        112.18         2.88 o                         
  -4   4   6        981.68        957.61        11.04 o                         
  -3   4   6        133.81        123.79         2.31 o                         
  -2   4   6        856.08        866.59         8.32 o                         
  -1   4   6         51.23         45.55         1.20 o                         
   0   4   6        719.00        654.64         6.80 o                         
   1   4   6        170.39        165.59         2.54 o                         
   2   4   6        132.71        120.05         2.12 o                         
   3   4   6        301.17        299.50         4.01 o                         
   4   4   6        253.23        250.45         6.30 o                         
   5   4   6        151.31        161.82         6.42 o                         
   6   4   6        398.75        404.91        12.36 o                         
   7   4   6        156.16        153.43         3.37 o                         
  -7   5   6        504.13        522.25         8.77 o                         
  -6   5   6          0.00          0.59         0.90 o                         
  -5   5   6        794.90        800.56        14.51 o                         
  -4   5   6         76.59         69.36         2.00 o                         
  -3   5   6        709.54        681.37         7.13 o                         
  -2   5   6          3.85          5.18         0.63 o                         
  -1   5   6        462.23        452.91         4.85 o                         
   0   5   6          3.07          2.27         0.55 o                         
   1   5   6        173.51        175.22         3.94 o                         
   2   5   6        218.23        226.78         3.43 o                         
   3   5   6        501.00        516.43         6.56 o                         
   4   5   6         53.47         50.65         2.26 o                         
   5   5   6        398.75        409.19        12.36 o                         
   6   5   6         44.92         47.76         3.56 o                         
   7   5   6         11.02         10.11         1.78 o                         
  -7   6   6         24.19         28.54         1.79 o                         
  -6   6   6         20.62         19.93         1.50 o                         
  -5   6   6          5.87          4.67         1.03 o                         
  -4   6   6        246.92        249.23         4.59 o                         
  -3   6   6          5.73          6.66         0.70 o                         
  -2   6   6          0.14          0.00         0.54 o                         
  -1   6   6         43.80         41.93         1.24 o                         
   0   6   6       1373.89       1409.54        15.10 o                         
   1   6   6         15.86         12.92         0.79 o                         
   2   6   6        400.15        409.93         5.65 o                         
   3   6   6          0.82          1.25         0.74 o                         
   4   6   6         65.79         63.14         1.37 o                         
   5   6   6        148.70        153.51         6.65 o                         
   6   6   6         56.47         55.37         4.04 o                         
   7   6   6         58.87         55.35         2.23 o                         
  -7   7   6         16.04         16.67         1.69 o                         
  -6   7   6         94.42         96.30         2.81 o                         
  -5   7   6         27.26         26.43         1.42 o                         
  -4   7   6          0.45          0.10         0.73 o                         
  -3   7   6         67.58         66.65         1.94 o                         
  -2   7   6         27.40         34.36         1.45 o                         
  -1   7   6        189.06        191.40         2.93 o                         
   0   7   6          0.70          0.53         0.73 o                         
   1   7   6          3.41          2.50         0.65 o                         
   2   7   6         59.90         57.28         2.16 o                         
   3   7   6          8.03          9.69         0.89 o                         
   4   7   6          4.97          4.36         0.64 o                         
   5   7   6          4.55          5.62         0.85 o                         
   6   7   6         16.55         16.00         1.25 o                         
   7   7   6          0.30          3.33         1.90 o                         
  -6   8   6          3.93          4.16         1.71 o                         
  -5   8   6        221.79        232.97         4.08 o                         
  -4   8   6         47.63         45.26         1.71 o                         
  -3   8   6          0.99          0.68         0.86 o                         
  -2   8   6        227.95        220.38         4.23 o                         
  -1   8   6        307.70        298.69         4.52 o                         
   0   8   6         75.22         66.51         1.99 o                         
   1   8   6        798.56        780.63        10.13 o                         
   2   8   6        102.48        100.07         2.78 o                         
   3   8   6        132.94        138.14         2.74 o                         
   4   8   6        118.85        115.12         2.32 o                         
   5   8   6        120.79        122.61         3.56 o                         
   6   8   6         21.81         22.88         1.65 o                         
  -6   9   6          0.16          1.60         2.51 o                         
  -5   9   6          2.52          1.51         0.98 o                         
  -4   9   6         85.99         86.18         2.53 o                         
  -3   9   6        159.71        147.39         3.18 o                         
  -2   9   6        589.11        583.63         7.25 o                         
  -1   9   6        298.04        270.27         5.56 o                         
   0   9   6         89.00         98.79         2.51 o                         
   1   9   6          0.01          0.00         0.66 o                         
   2   9   6         91.65         91.46         2.30 o                         
   3   9   6        260.08        255.20         4.27 o                         
   4   9   6         17.71         17.60         1.41 o                         
   5   9   6         81.87         70.29         2.77 o                         
   6   9   6          0.06          0.68         1.04 o                         
  -6  10   6          7.08          9.98         1.42 o                         
  -5  10   6         19.07         19.04         3.03 o                         
  -4  10   6          7.09         10.78         1.25 o                         
  -3  10   6         11.30          9.74         1.47 o                         
  -2  10   6        136.40        147.65         3.12 o                         
  -1  10   6        112.66        121.10         3.55 o                         
   0  10   6        413.65        423.63         7.65 o                         
   1  10   6        248.72        248.33         5.27 o                         
   2  10   6        311.60        315.25         6.11 o                         
   3  10   6          0.41          0.00         0.76 o                         
   4  10   6         69.31         68.70         2.05 o                         
   5  10   6          9.37         11.41         2.85 o                         
  -5  11   6         11.31         12.25         1.82 o                         
  -4  11   6         81.07         77.88         2.56 o                         
  -3  11   6         14.82         16.10         1.81 o                         
  -2  11   6        205.33        188.50         4.79 o                         
  -1  11   6         44.97         40.86         2.74 o                         
   0  11   6        286.75        283.84         7.20 o                         
   1  11   6         10.17         11.41         1.40 o                         
   2  11   6         46.38         48.06         2.24 o                         
   3  11   6          6.22          7.71         1.29 o                         
   4  11   6         25.12         21.96         1.67 o                         
   5  11   6          0.02          0.00         1.90 o                         
  -4  12   6         18.40         14.74         1.99 o                         
  -3  12   6        305.11        301.51         9.70 o                         
  -2  12   6         38.75         38.54         2.50 o                         
  -1  12   6        530.42        526.28        11.50 o                         
   0  12   6          6.73          8.65         1.83 o                         
   1  12   6        424.72        430.55         9.63 o                         
   2  12   6         11.03          9.43         3.09 o                         
   3  12   6        324.00        334.54         9.03 o                         
   4  12   6         12.32          9.34         1.83 o                         
  -3  13   6          0.00          0.00         1.48 o                         
  -2  13   6         34.05         33.41         2.44 o                         
  -1  13   6         12.38          8.69         1.93 o                         
   0  13   6          1.40          0.98         1.59 o                         
   1  13   6         57.13         50.98         3.18 o                         
   2  13   6          7.04          6.73         1.76 o                         
   3  13   6        125.08        113.26         6.42 o                         
  -1  14   6         15.83         15.76         2.50 o                         
   0  14   6         34.21         40.12         3.18 o                         
   1  14   6          0.58          0.90         1.66 o                         
  -7   0   7        723.42        753.99        21.15 o                         
  -5   0   7       1176.25       1105.13        20.22 o                         
  -3   0   7        826.01        812.72        12.33 o                         
  -1   0   7        750.58        739.19        10.93 o                         
   1   0   7        204.34        195.50         3.88 o                         
   3   0   7        314.29        317.65         5.12 o                         
   5   0   7        554.57        542.26        14.02 o                         
   7   0   7          4.28          3.56         1.43 o                         
  -7   1   7        225.28        219.24         6.22 o                         
  -6   1   7         22.15         20.71         2.38 o                         
  -5   1   7         56.51         56.02         2.48 o                         
  -4   1   7        199.46        190.65         3.84 o                         
  -3   1   7        116.44        116.56         2.27 o                         
  -2   1   7          2.75          0.33         0.69 o                         
  -1   1   7        531.86        524.12         5.82 o                         
   0   1   7         52.62         51.24         1.76 o                         
   1   1   7        301.33        290.73         3.93 o                         
   2   1   7        265.82        266.14         3.26 o                         
   3   1   7          6.25          4.60         0.63 o                         
   4   1   7         69.49         74.71         2.49 o                         
   5   1   7          1.20          1.14         0.74 o                         
   6   1   7        147.67        150.48         3.76 o                         
   7   1   7         25.61         24.95         1.90 o                         
  -7   2   7         81.45         87.19         3.70 o                         
  -6   2   7        165.23        160.11         5.04 o                         
  -5   2   7        139.42        154.90         4.03 o                         
  -4   2   7        618.67        581.51         8.30 o                         
  -3   2   7        421.64        411.58         5.10 o                         
  -2   2   7       1080.79       1038.70        10.58 o                         
  -1   2   7       1163.43       1115.89        13.11 o                         
   0   2   7        427.01        421.30         7.48 o                         
   1   2   7         61.53         62.58         1.86 o                         
   2   2   7         48.14         44.14         1.21 o                         
   3   2   7        103.00        105.16         2.29 o                         
   4   2   7        146.85        134.88         2.56 o                         
   5   2   7         28.65         33.13         1.54 o                         
   6   2   7         68.08         65.03         2.15 o                         
   7   2   7         88.80         88.48         3.33 o                         
  -7   3   7         15.51         20.65         1.68 o                         
  -6   3   7          9.06         10.42         1.68 o                         
  -5   3   7         36.17         30.60         1.92 o                         
  -4   3   7        221.19        207.17         4.67 o                         
  -3   3   7         13.31          9.66         1.29 o                         
  -2   3   7       1308.22       1261.66        12.60 o                         
  -1   3   7         27.49         25.77         1.23 o                         
   0   3   7        321.07        308.83         4.23 o                         
   1   3   7        579.26        560.57         6.61 o                         
   2   3   7         29.79         26.79         0.96 o                         
   3   3   7        500.43        498.35         8.44 o                         
   4   3   7        456.93        452.05        11.05 o                         
   5   3   7         96.03         90.52         2.41 o                         
   6   3   7        542.24        527.77        14.97 o                         
   7   3   7         48.40         48.19         1.83 o                         
  -7   4   7         10.13         13.88         1.76 o                         
  -6   4   7         68.49         67.23         3.80 o                         
  -5   4   7        410.51        430.41        11.78 o                         
  -4   4   7        351.04        312.19         6.14 o                         
  -3   4   7       1402.27       1381.16        17.01 o                         
  -2   4   7         59.70         51.97         1.50 o                         
  -1   4   7        170.48        157.03         2.38 o                         
   0   4   7          7.41         10.72         1.51 o                         
   1   4   7          1.10          1.11         0.56 o                         
   2   4   7          5.38          4.30         0.69 o                         
   3   4   7         43.19         39.13         1.21 o                         
   4   4   7          3.71          4.98         0.97 o                         
   5   4   7         34.46         34.69         3.09 o                         
   6   4   7          2.75          0.00         1.43 o                         
   7   4   7         39.64         46.34         3.56 o                         
  -7   5   7         12.29         17.71         1.82 o                         
  -6   5   7          0.25          1.29         0.91 o                         
  -5   5   7        172.42        163.28        13.19 o                         
  -4   5   7          4.00          1.52         1.12 o                         
  -3   5   7         95.98         94.63         2.34 o                         
  -2   5   7         92.11         93.10         2.03 o                         
  -1   5   7         13.84         23.28         1.03 o                         
   0   5   7        201.77        202.65         3.23 o                         
   1   5   7         27.00         19.74         1.21 o                         
   2   5   7        443.05        444.19         5.48 o                         
   3   5   7         17.79         18.08         0.91 o                         
   4   5   7        326.57        324.73         6.45 o                         
   5   5   7          3.28          0.48         1.66 o                         
   6   5   7          7.94         11.88         2.38 o                         
   7   5   7          1.17          4.75         1.90 o                         
  -7   6   7         24.47         25.34         1.96 o                         
  -6   6   7          1.13          0.59         1.04 o                         
  -5   6   7         57.20         62.93         3.11 o                         
  -4   6   7        134.01        123.93         3.64 o                         
  -3   6   7        393.21        378.90         6.40 o                         
  -2   6   7         91.34         76.31         2.68 o                         
  -1   6   7        330.50        299.20         3.73 o                         
   0   6   7          8.27          4.20         0.76 o                         
   1   6   7        262.11        231.00         3.53 o                         
   2   6   7         25.62         22.61         1.07 o                         
   3   6   7        144.97        142.31         2.53 o                         
   4   6   7          1.17          1.28         0.95 o                         
   5   6   7          0.36          1.66         1.66 o                         
   6   6   7         30.68         29.70         3.33 o                         
  -6   7   7         18.72         18.95         1.72 o                         
  -5   7   7         10.54         15.49         1.50 o                         
  -4   7   7         32.45         39.57         2.99 o                         
  -3   7   7        104.23        107.89         3.27 o                         
  -2   7   7         69.56         58.11         2.07 o                         
  -1   7   7        208.36        231.71         4.29 o                         
   0   7   7        340.92        299.20         4.84 o                         
   1   7   7          3.09          2.85         0.93 o                         
   2   7   7          0.93          2.05         0.63 o                         
   3   7   7         38.88         39.31         1.33 o                         
   4   7   7        226.39        225.05         7.49 o                         
   5   7   7         55.30         57.73         6.89 o                         
   6   7   7         29.77         22.34         3.09 o                         
  -6   8   7        105.93        125.17         3.78 o                         
  -5   8   7          0.21          1.44         0.96 o                         
  -4   8   7        277.09        272.43         4.83 o                         
  -3   8   7          0.14          0.00         1.05 o                         
  -2   8   7         82.25         76.67         2.45 o                         
  -1   8   7         76.53         65.43         2.24 o                         
   0   8   7         26.93         30.85         1.71 o                         
   1   8   7        109.55        107.33         2.58 o                         
   2   8   7        330.17        351.49         5.38 o                         
   3   8   7          0.30          0.13         0.61 o                         
   4   8   7        190.03        194.43         4.96 o                         
   5   8   7         26.64         20.72         1.62 o                         
   6   8   7          0.69          0.71         1.07 o                         
  -5   9   7          4.70          3.16         1.11 o                         
  -4   9   7          3.13          0.82         0.93 o                         
  -3   9   7         35.70         32.52         1.72 o                         
  -2   9   7          1.87          1.06         1.17 o                         
  -1   9   7          1.02          2.04         0.97 o                         
   0   9   7         37.45         41.40         2.40 o                         
   1   9   7          0.04          0.00         1.13 o                         
   2   9   7        117.28        119.59         2.76 o                         
   3   9   7        209.62        204.81         3.69 o                         
   4   9   7        141.34        149.01         4.44 o                         
   5   9   7        114.86        111.22         3.56 o                         
  -5  10   7        261.60        289.16         5.45 o                         
  -4  10   7          3.92          4.21         1.09 o                         
  -3  10   7        176.96        194.81         3.93 o                         
  -2  10   7         51.91         51.24         2.61 o                         
  -1  10   7        112.29        133.32         4.60 o                         
   0  10   7         10.98         12.40         1.48 o                         
   1  10   7        111.76        116.86         3.42 o                         
   2  10   7         47.96         50.45         2.23 o                         
   3  10   7         47.54         53.64         2.30 o                         
   4  10   7         16.75         21.15         3.56 o                         
   5  10   7          0.18          0.48         2.14 o                         
  -4  11   7          0.15          0.64         1.34 o                         
  -3  11   7          9.09          9.03         1.74 o                         
  -2  11   7          3.82          3.94         1.46 o                         
  -1  11   7          0.21          0.00         1.36 o                         
   0  11   7          4.57          4.56         1.66 o                         
   1  11   7         49.45         40.43         2.57 o                         
   2  11   7          4.31          4.86         1.26 o                         
   3  11   7         51.14         47.52         2.36 o                         
   4  11   7         27.41         29.70         4.04 o                         
  -3  12   7        227.49        215.39         5.66 o                         
  -2  12   7        131.11        135.62         4.32 o                         
  -1  12   7        124.36        133.18         4.94 o                         
   0  12   7        609.76        626.01        13.08 o                         
   1  12   7         36.64         46.63         2.97 o                         
   2  12   7        181.21        183.40         7.37 o                         
   3  12   7         74.61         78.76         3.48 o                         
  -2  13   7         85.46         85.47         3.66 o                         
  -1  13   7        149.20        145.26         5.35 o                         
   0  13   7        221.66        238.71         7.03 o                         
   1  13   7        592.01        594.99        12.74 o                         
  -6   0   8          0.12          0.48         1.43 o                         
  -4   0   8          0.69          1.19         1.66 o                         
  -2   0   8        695.84        656.30        15.45 o                         
   0   0   8        795.83        784.36        14.19 o                         
   2   0   8         56.86         58.51         2.77 o                         
   4   0   8        134.65        136.90         2.97 o                         
   6   0   8        187.46        203.41         6.65 o                         
  -7   1   8         34.93         43.15         2.94 o                         
  -6   1   8          0.09          2.30         1.25 o                         
  -5   1   8          1.90          1.30         1.25 o                         
  -4   1   8         81.31         93.18         4.99 o                         
  -3   1   8        482.99        488.37         9.91 o                         
  -2   1   8       1366.30       1345.47        21.40 o                         
  -1   1   8       1229.89       1204.25        11.99 o                         
   0   1   8       1645.44       1602.67        18.94 o                         
   1   1   8        442.41        427.52         6.08 o                         
   2   1   8        221.52        209.64         3.58 o                         
   3   1   8        394.81        383.70         4.86 o                         
   4   1   8          0.37          0.00         0.57 o                         
   5   1   8        231.87        231.68         5.20 o                         
   6   1   8         20.28         20.44         3.45 o                         
  -7   2   8         80.16         80.40         3.78 o                         
  -6   2   8         11.93         14.91         2.38 o                         
  -5   2   8        636.60        617.64        15.80 o                         
  -4   2   8          1.31          0.20         1.14 o                         
  -3   2   8       1123.82       1063.50        18.82 o                         
  -2   2   8         86.83         83.67         2.60 o                         
  -1   2   8        449.26        432.28         5.64 o                         
   0   2   8         48.40         48.11         1.83 o                         
   1   2   8         12.76          9.77         1.08 o                         
   2   2   8          5.32          5.81         0.80 o                         
   3   2   8         24.91         28.91         1.24 o                         
   4   2   8         88.77         88.82         2.13 o                         
   5   2   8         11.51         14.50         1.08 o                         
   6   2   8         51.71         49.45         2.06 o                         
  -7   3   8          1.25          1.89         1.31 o                         
  -6   3   8        283.81        288.06         8.20 o                         
  -5   3   8         10.37         12.43         1.68 o                         
  -4   3   8        164.91        160.23         4.79 o                         
  -3   3   8          0.03          0.00         1.08 o                         
  -2   3   8        119.97        116.53         3.85 o                         
  -1   3   8         14.15         13.10         1.07 o                         
   0   3   8         27.41         34.13         3.85 o                         
   1   3   8         24.59         27.01         1.23 o                         
   2   3   8         26.56         27.62         1.49 o                         
   3   3   8         67.11         63.91         1.99 o                         
   4   3   8        100.62        104.41         2.20 o                         
   5   3   8          4.75          3.85         0.71 o                         
   6   3   8         44.10         42.48         1.58 o                         
  -6   4   8         67.39         74.64         3.53 o                         
  -5   4   8         14.87         18.44         2.02 o                         
  -4   4   8          5.72          3.80         1.90 o                         
  -3   4   8         75.67         77.75         3.27 o                         
  -2   4   8         20.33         21.52         1.88 o                         
  -1   4   8         48.72         52.05         1.82 o                         
   0   4   8          6.73          8.07         0.94 o                         
   1   4   8        134.17        126.51         2.23 o                         
   2   4   8        317.70        313.73         4.28 o                         
   3   4   8         18.23         20.22         1.13 o                         
   4   4   8        114.09        109.71         3.12 o                         
   5   4   8        254.18        249.71        10.22 o                         
   6   4   8          7.56          9.51         2.14 o                         
  -6   5   8         32.69         36.76         2.69 o                         
  -5   5   8        128.96        127.10         4.54 o                         
  -4   5   8         11.57          9.62         1.66 o                         
  -3   5   8         97.82         92.21         2.97 o                         
  -2   5   8          1.99          0.68         0.76 o                         
  -1   5   8        644.60        624.61         8.66 o                         
   0   5   8        208.41        174.22         3.04 o                         
   1   5   8       1056.60       1020.29        12.66 o                         
   2   5   8        245.79        228.44         3.72 o                         
   3   5   8        204.66        200.88         3.72 o                         
   4   5   8         18.35         17.99         1.25 o                         
   5   5   8         17.93         21.31         1.90 o                         
   6   5   8          8.84          7.84         2.14 o                         
  -6   6   8         62.02         63.82         2.64 o                         
  -5   6   8         58.56         55.97         3.19 o                         
  -4   6   8         32.44         31.64         2.50 o                         
  -3   6   8         90.17         72.03         2.40 o                         
  -2   6   8         51.89         46.63         1.95 o                         
  -1   6   8          3.37          4.07         0.96 o                         
   0   6   8         22.63         23.67         1.20 o                         
   1   6   8         38.84         45.31         1.71 o                         
   2   6   8         10.61         11.00         1.30 o                         
   3   6   8        116.33        117.13         2.63 o                         
   4   6   8          9.14         10.81         1.07 o                         
   5   6   8         27.57         27.34         1.66 o                         
   6   6   8         25.03         28.04         3.33 o                         
  -6   7   8        165.17        155.92         4.24 o                         
  -5   7   8          1.03          1.57         1.90 o                         
  -4   7   8        256.15        251.15         6.80 o                         
  -3   7   8          0.00          2.61         1.17 o                         
  -2   7   8        124.80        127.81         3.25 o                         
  -1   7   8         40.10         37.71         1.76 o                         
   0   7   8        209.54        204.10         4.01 o                         
   1   7   8         47.07         56.00         1.83 o                         
   2   7   8         81.16         87.54         2.18 o                         
   3   7   8          2.65          1.94         0.75 o                         
   4   7   8          4.64          5.16         1.04 o                         
   5   7   8         30.42         32.14         1.78 o                         
  -5   8   8         63.81         75.74         2.90 o                         
  -4   8   8         14.45         16.92         1.77 o                         
  -3   8   8          1.18          1.45         1.19 o                         
  -2   8   8          0.00          0.00         1.03 o                         
  -1   8   8          9.35         17.26         1.40 o                         
   0   8   8         31.37         39.22         2.03 o                         
   1   8   8          9.58          8.78         2.01 o                         
   2   8   8         93.75         98.41         2.46 o                         
   3   8   8         51.47         52.94         1.90 o                         
   4   8   8         87.99         87.57         3.16 o                         
   5   8   8         10.40         10.52         1.28 o                         
  -5   9   8         60.25         56.99         2.68 o                         
  -4   9   8         69.09         77.97         2.57 o                         
  -3   9   8        172.22        179.60         4.75 o                         
  -2   9   8         18.02         19.71         1.81 o                         
  -1   9   8        107.57        120.52         3.67 o                         
   0   9   8        108.74        102.06         4.96 o                         
   1   9   8         83.09         92.89         3.04 o                         
   2   9   8         53.52         52.89         2.33 o                         
   3   9   8         98.75        106.21         3.60 o                         
   4   9   8         22.62         31.60         4.04 o                         
  -4  10   8         12.92         12.31         1.86 o                         
  -3  10   8          1.03          0.00         1.39 o                         
  -2  10   8          7.74          6.13         1.55 o                         
  -1  10   8        150.87        139.00         4.08 o                         
   0  10   8         32.66         32.89         2.40 o                         
   1  10   8        112.66        109.63         3.39 o                         
   2  10   8         30.17         36.54         2.10 o                         
   3  10   8          0.50          1.05         1.14 o                         
   4  10   8         30.10         35.64         4.28 o                         
  -3  11   8        155.85        167.38         4.92 o                         
  -2  11   8        226.81        223.02         5.56 o                         
  -1  11   8        194.23        199.58         5.16 o                         
   0  11   8          7.47          6.57         2.61 o                         
   1  11   8        260.93        284.29         7.25 o                         
   2  11   8         59.60         65.31         2.83 o                         
   3  11   8        217.12        223.61        10.46 o                         
  -1  12   8          0.68          1.51         1.43 o                         
   0  12   8         64.88         62.55         3.48 o                         
   1  12   8         27.33         38.47         2.91 o                         
  -5   0   9         93.65         95.53         5.47 o                         
  -3   0   9         28.00         22.81         2.85 o                         
  -1   0   9        368.81        350.50        10.69 o                         
   1   0   9         13.94         16.63         1.83 o                         
   3   0   9         53.02         55.99         4.28 o                         
   5   0   9          2.89          2.00         1.14 o                         
  -6   1   9        139.56        158.07         8.20 o                         
  -5   1   9          4.10          5.70         1.51 o                         
  -4   1   9         71.98         73.21         3.21 o                         
  -3   1   9        124.85        123.08         4.03 o                         
  -2   1   9          2.63          1.56         1.14 o                         
  -1   1   9        978.73        938.64        16.72 o                         
   0   1   9         22.77         20.30         1.83 o                         
   1   1   9       1026.55       1034.54        12.88 o                         
   2   1   9         20.12         24.02         1.47 o                         
   3   1   9        106.91        108.00         2.72 o                         
   4   1   9        123.30        126.37         3.47 o                         
   5   1   9          3.71          3.28         0.84 o                         
   6   1   9         61.14         66.41         2.44 o                         
  -6   2   9        210.00        226.66         6.64 o                         
  -5   2   9          2.19          1.44         1.42 o                         
  -4   2   9        126.33        130.50         4.45 o                         
  -3   2   9          3.78          2.31         1.25 o                         
  -2   2   9         46.21         44.15         2.43 o                         
  -1   2   9         11.82         12.79         1.66 o                         
   0   2   9        757.57        722.79        13.27 o                         
   1   2   9        127.93        135.66         3.23 o                         
   2   2   9       1538.07       1499.85        27.82 o                         
   3   2   9         42.92         42.62         2.07 o                         
   4   2   9        416.11        409.10         6.56 o                         
   5   2   9          2.37          2.27         0.89 o                         
   6   2   9         13.88         14.37         1.18 o                         
  -6   3   9          1.06          4.54         1.90 o                         
  -5   3   9        414.60        426.66         9.75 o                         
  -4   3   9          1.77          0.57         1.25 o                         
  -3   3   9        126.55        119.57         4.51 o                         
  -2   3   9          3.34          5.06         1.36 o                         
  -1   3   9          1.19          1.24         1.19 o                         
   0   3   9          0.06          0.00         1.04 o                         
   1   3   9         35.61         33.44         1.52 o                         
   2   3   9         20.59         15.79         1.15 o                         
   3   3   9        121.86        120.38         2.85 o                         
   4   3   9          1.20          0.50         2.02 o                         
   5   3   9         87.37         85.07         4.48 o                         
  -6   4   9          0.51          3.51         1.48 o                         
  -5   4   9         15.93         13.64         1.93 o                         
  -4   4   9        256.89        238.53        10.46 o                         
  -3   4   9         22.27         26.26         2.17 o                         
  -2   4   9        319.61        294.97         8.79 o                         
  -1   4   9        184.61        202.20         4.55 o                         
   0   4   9        231.91        232.44         4.85 o                         
   1   4   9        180.29        180.96         3.46 o                         
   2   4   9         59.55         65.95         1.92 o                         
   3   4   9        220.47        219.59         4.12 o                         
   4   4   9          1.49          2.48         1.31 o                         
   5   4   9        137.50        140.78         3.80 o                         
  -5   5   9          2.48          2.61         1.66 o                         
  -4   5   9        388.66        379.27         8.91 o                         
  -3   5   9          2.44          3.08         1.68 o                         
  -2   5   9        331.21        328.10         6.44 o                         
  -1   5   9          6.64          5.53         1.11 o                         
   0   5   9          1.51          0.95         0.86 o                         
   1   5   9          3.11          3.31         0.86 o                         
   2   5   9          2.91          2.23         0.81 o                         
   3   5   9          9.02          8.04         1.02 o                         
   4   5   9          0.14          1.77         0.83 o                         
   5   5   9         17.64         20.38         1.44 o                         
  -5   6   9        120.73        134.58         4.95 o                         
  -4   6   9         54.63         54.35         3.11 o                         
  -3   6   9        174.10        173.73         5.44 o                         
  -2   6   9        352.97        352.62         6.93 o                         
  -1   6   9        283.80        276.02         5.02 o                         
   0   6   9        130.20        146.42         3.35 o                         
   1   6   9        166.10        168.22         3.50 o                         
   2   6   9          1.12          1.52         0.80 o                         
   3   6   9        123.13        126.91         2.94 o                         
   4   6   9         59.74         62.07         2.45 o                         
   5   6   9        131.45        129.41         3.48 o                         
  -5   7   9         72.24         71.91         3.70 o                         
  -4   7   9         64.72         65.81         3.45 o                         
  -3   7   9        126.42        125.35         5.47 o                         
  -2   7   9         17.67         18.88         2.55 o                         
  -1   7   9          0.12          0.79         0.94 o                         
   0   7   9         28.05         25.25         1.99 o                         
   1   7   9         19.07         10.56         1.26 o                         
   2   7   9          0.89          1.99         1.01 o                         
   3   7   9          3.63          6.24         2.02 o                         
   4   7   9         16.47         17.52         1.62 o                         
  -4   8   9          0.11          1.03         1.48 o                         
  -3   8   9         75.72         66.75         2.96 o                         
  -2   8   9        131.29        141.50         4.06 o                         
  -1   8   9         87.61         78.93         2.60 o                         
   0   8   9        239.94        232.50         4.61 o                         
   1   8   9         44.02         40.70         2.13 o                         
   2   8   9         96.75         96.36         6.18 o                         
   3   8   9         19.92         14.02         2.85 o                         
   4   8   9         90.92         95.05         6.18 o                         
  -3   9   9        211.45        215.08         5.48 o                         
  -2   9   9         14.34         14.50         1.84 o                         
  -1   9   9         31.75         26.10         2.14 o                         
   0   9   9          9.31          9.54         2.20 o                         
   1   9   9         34.33         36.57         3.02 o                         
   2   9   9          9.68         10.63         1.71 o                         
   3   9   9        279.44        287.05        11.88 o                         
  -2  10   9         39.94         39.18         2.56 o                         
  -1  10   9         48.18         39.78         2.54 o                         
   0  10   9         18.16         13.99         2.02 o                         
   1  10   9         70.62         60.13         2.69 o                         
   2  10   9         71.04         79.17         7.96 o                         
   0  11   9          1.70          1.39         1.37 o                         
  -4   0  10        369.48        391.37        12.83 o                         
  -2   0  10        439.50        435.81        13.31 o                         
   0   0  10          0.11          0.24         1.66 o                         
   2   0  10          1.60          5.23         1.90 o                         
   4   0  10        200.04        203.70        14.85 o                         
  -5   1  10         31.73         38.24         3.45 o                         
  -4   1  10        160.69        172.11         5.38 o                         
  -3   1  10          0.02          1.00         1.25 o                         
  -2   1  10         30.80         32.34         2.43 o                         
  -1   1  10         22.86         26.93         2.10 o                         
   0   1  10         23.54         25.93         2.61 o                         
   1   1  10          5.29          4.20         1.25 o                         
   2   1  10          0.81          2.17         1.31 o                         
   3   1  10         26.41         26.67         1.59 o                         
   4   1  10        181.49        178.53         5.64 o                         
   5   1  10          0.99          0.12         1.01 o                         
  -5   2  10        184.72        188.17         5.88 o                         
  -4   2  10          1.89          2.54         3.45 o                         
  -3   2  10        273.79        266.95         6.89 o                         
  -2   2  10        329.78        319.22         7.56 o                         
  -1   2  10        170.53        163.81         5.47 o                         
   0   2  10        443.40        455.42         9.40 o                         
   1   2  10         88.15         90.96         3.31 o                         
   2   2  10        204.77        201.06         4.26 o                         
   3   2  10        178.94        170.97         4.85 o                         
   4   2  10        153.00        149.16         4.99 o                         
   5   2  10        112.22        112.03         3.10 o                         
  -5   3  10         49.79         64.61         3.44 o                         
  -4   3  10         20.54         22.60         2.18 o                         
  -3   3  10         56.97         53.27         2.94 o                         
  -2   3  10         50.79         52.09         2.84 o                         
  -1   3  10          0.02          0.03         1.31 o                         
   0   3  10        181.35        181.15         6.89 o                         
   1   3  10         61.03         58.34         2.34 o                         
   2   3  10        315.58        318.88         5.97 o                         
   3   3  10         15.60         16.23         1.64 o                         
   4   3  10        273.52        289.87         7.20 o                         
  -5   4  10          4.38          6.30         1.85 o                         
  -4   4  10         44.51         46.95         4.75 o                         
  -3   4  10        243.86        239.57         6.47 o                         
  -2   4  10          0.57          1.36         1.36 o                         
  -1   4  10        263.38        256.07         5.50 o                         
   0   4  10         70.35         68.91         2.62 o                         
   1   4  10         20.71         23.36         1.64 o                         
   2   4  10        145.11        146.04         3.67 o                         
   3   4  10         64.58         57.64         2.27 o                         
   4   4  10         12.08         13.23         1.54 o                         
  -4   5  10         13.00         13.12         2.00 o                         
  -3   5  10          2.10          4.51         1.59 o                         
  -2   5  10         29.61         24.84         1.85 o                         
  -1   5  10          4.45          3.11         1.11 o                         
   0   5  10          5.31          5.64         1.27 o                         
   1   5  10         84.12         88.06         2.93 o                         
   2   5  10          9.95         11.15         1.67 o                         
   3   5  10        339.76        343.84        12.59 o                         
   4   5  10          0.93          0.00         1.66 o                         
  -4   6  10         55.44         49.58         3.18 o                         
  -3   6  10         81.83         81.05         3.92 o                         
  -2   6  10        249.73        223.27         6.29 o                         
  -1   6  10         51.78         47.43         2.37 o                         
   0   6  10        285.90        265.09         6.18 o                         
   1   6  10        107.79        112.35         4.13 o                         
   2   6  10         61.05         60.67         2.44 o                         
   3   6  10          3.00          5.47         2.14 o                         
  -3   7  10          1.43          0.32         1.40 o                         
  -2   7  10         79.45         82.08         3.76 o                         
  -1   7  10          0.14          1.20         1.01 o                         
   0   7  10         58.42         59.35         2.32 o                         
   1   7  10          1.26          0.12         1.02 o                         
   2   7  10        211.93        217.53         5.75 o                         
   3   7  10          2.13          0.48         1.90 o                         
  -3   8  10        362.38        393.60         9.65 o                         
  -2   8  10        173.06        178.08         4.83 o                         
  -1   8  10        219.20        221.86         5.36 o                         
   0   8  10        138.85        144.58         3.69 o                         
   1   8  10        172.56        166.53         5.55 o                         
   2   8  10         68.39         72.21         3.25 o                         
  -1   9  10         82.92         81.40         3.31 o                         
   0   9  10         41.68         40.15         2.44 o                         
   1   9  10        114.98        107.91         3.66 o                         
  -3   0  11        207.28        231.21         9.27 o                         
  -1   0  11          1.43          3.09         1.90 o                         
   1   0  11         30.90         35.64         3.33 o                         
   3   0  11         67.41         69.71         5.70 o                         
  -4   1  11        198.50        218.88         6.39 o                         
  -3   1  11         33.60         35.88         2.69 o                         
  -2   1  11        217.65        224.48         7.49 o                         
  -1   1  11         80.70         75.89         3.27 o                         
   0   1  11        115.08        109.32         5.23 o                         
   1   1  11         46.68         48.47         2.60 o                         
   2   1  11         55.89         63.39         2.84 o                         
   3   1  11         14.22         16.26         2.32 o                         
  -4   2  11          0.89          1.90         1.51 o                         
  -3   2  11         91.20         98.69         4.11 o                         
  -2   2  11         88.95        102.38         4.03 o                         
  -1   2  11          1.83          2.78         1.36 o                         
   0   2  11         73.80         74.44         3.25 o                         
   1   2  11        141.42        145.60         4.43 o                         
   2   2  11         15.04         19.68         1.58 o                         
   3   2  11          1.53          1.34         1.25 o                         
  -4   3  11          1.32          3.25         1.59 o                         
  -3   3  11         33.61         35.20         2.69 o                         
  -2   3  11        145.76        144.43         5.58 o                         
  -1   3  11        153.53        156.32         4.94 o                         
   0   3  11         35.33         38.18         2.06 o                         
   1   3  11        224.59        217.32         5.18 o                         
   2   3  11        109.88        106.65         3.57 o                         
   3   3  11         70.97         68.50         3.53 o                         
  -3   4  11         68.25         77.26         4.51 o                         
  -2   4  11          6.96          8.52         1.46 o                         
  -1   4  11          9.02         10.66         1.46 o                         
   0   4  11         20.47         18.48         1.67 o                         
   1   4  11         15.83         15.95         1.91 o                         
   2   4  11         34.88         35.58         3.35 o                         
   3   4  11        105.48        101.80         4.36 o                         
  -3   5  11          5.48          7.65         1.83 o                         
  -2   5  11        353.85        395.10         9.32 o                         
  -1   5  11          6.54          6.29         1.43 o                         
   0   5  11        410.39        434.20         8.12 o                         
   1   5  11         12.13         13.25         2.00 o                         
   2   5  11        316.55        321.79         6.36 o                         
  -2   6  11          1.74          1.89         1.66 o                         
  -1   6  11        280.37        291.35         6.37 o                         
   0   6  11         74.29         79.10         3.11 o                         
   1   6  11         94.15         98.70         3.39 o                         
  -1   7  11        167.31        183.64         6.18 o                         
   0   7  11         68.20         70.58         3.08 o                         
  -2   0  12          1.97          1.66         1.90 o                         
   0   0  12        374.17        391.84        12.36 o                         
  -2   1  12          8.54          8.81         3.33 o                         
  -1   1  12        112.31        114.26         4.28 o                         
   0   1  12          2.08          2.14         1.51 o                         
   1   1  12          1.80          1.49         1.25 o                         
  -1   2  12          6.08          5.57         1.66 o                         
   0   2  12         49.06         55.71         3.01 o                         
   1   2  12        111.09        111.81         3.45 o                         
   0   3  12         56.23         60.57         2.69 o                         
                                                                                
